# Supplementary material for: Arctigenin: a lignan from Arctium lappa
Source: Acta Crystallogr Sect E Struct Rep Online. 2008 Jul 19;64(Pt 8):o1538. doi: 10.1107/S1600536808021752 (PMC2962163; doi:10.1107/S1600536808021752)
Supplement: Supplementary file 2 [file e-64-o1538-Isup2.hkl]

# 
# h,k,l, Fc-squared, Fo-squared, sigma(Fo-squared) and status flag 
# 
data_I
_shelx_title ' R80624F in P2(1)2(1)2(1)' 
_shelx_refln_list_code          4 
_shelx_F_calc_maximum      121.71 
_exptl_crystal_F_000       792.00 
_reflns_d_resolution_high  0.7609 
 
loop_ 
 _symmetry_equiv_pos_as_xyz 
 'x, y, z' 
 '-x+1/2, -y, z+1/2' 
 '-x, y+1/2, -z+1/2' 
 'x+1/2, -y+1/2, -z' 
 
_cell_length_a     9.4845 
_cell_length_b    10.0654 
_cell_length_c    19.9146 
_cell_angle_alpha  90.000 
_cell_angle_beta   90.000 
_cell_angle_gamma  90.000 
 
_shelx_F_squared_multiplier     1.000 
 
loop_ 
 _refln_index_h 
 _refln_index_k 
 _refln_index_l 
 _refln_F_squared_calc 
 _refln_F_squared_meas 
 _refln_F_squared_sigma 
 _refln_observed_status 
   2   0   0     3663.52     3313.64     46.51 o 
   4   0   0      466.75      474.25     16.61 o 
   6   0   0     1366.86     1445.19     23.63 o 
   8   0   0      452.44      448.30     12.71 o 
  10   0   0      117.37      116.63      8.14 o 
  12   0   0       44.10       33.72     18.02 o 
   1   1   0        0.19        1.82      0.54 o 
   2   1   0     1396.54     1304.22     15.02 o 
   3   1   0      139.36      136.28      3.45 o 
   4   1   0      561.94      622.31      7.13 o 
   5   1   0      980.69      962.16     28.42 o 
   6   1   0       78.51       68.53      2.61 o 
   7   1   0        5.83        4.53      1.83 o 
   8   1   0        9.84       11.21      2.69 o 
   9   1   0      449.14      430.83     17.02 o 
  10   1   0        1.13        1.61      1.57 o 
  11   1   0       19.24       19.77      3.98 o 
  12   1   0       19.73       20.14      5.65 o 
   0   2   0     2369.19     2138.06     63.32 o 
   1   2   0     7290.77     7641.29     73.55 o 
   2   2   0      340.37      343.34     18.38 o 
   3   2   0       15.43        6.06      3.59 o 
   4   2   0      187.83      196.25      5.82 o 
   5   2   0        9.32        5.56      3.30 o 
   6   2   0       65.37       75.90      3.23 o 
   7   2   0       10.20       13.56      2.75 o 
   8   2   0      481.99      497.06     16.75 o 
   9   2   0      139.42      123.67      5.15 o 
  10   2   0       70.45       68.63      6.57 o 
  11   2   0       40.86       29.78      9.37 o 
  12   2   0       62.57       58.90     16.81 o 
   1   3   0       50.39       43.40      1.87 o 
   2   3   0     6952.30     7044.25     76.94 o 
   3   3   0       64.40       51.98      1.78 o 
   4   3   0     2787.16     2920.22     50.19 o 
   5   3   0        7.55        4.46      1.45 o 
   6   3   0       44.01       37.83      6.46 o 
   7   3   0       73.71       75.37      2.91 o 
   8   3   0      146.69      123.69      5.65 o 
   9   3   0      418.11      412.23     11.01 o 
  10   3   0      635.60      671.96     13.95 o 
  11   3   0       66.32       47.14     14.92 o 
  12   3   0        9.28       12.52      4.57 o 
   0   4   0       71.17       66.77      3.01 o 
   1   4   0     1402.61     1380.16     22.49 o 
   2   4   0      995.36     1021.67     26.52 o 
   3   4   0      153.21      160.61      5.85 o 
   4   4   0     1171.85     1246.45     23.99 o 
   5   4   0      152.48      185.02      5.76 o 
   6   4   0      182.20      186.35      4.81 o 
   7   4   0       28.11       23.61      5.18 o 
   8   4   0      210.59      228.81     11.50 o 
   9   4   0      108.79      106.39      6.66 o 
  10   4   0       74.24       60.53     18.01 o 
  11   4   0      117.30      129.02     20.53 o 
   1   5   0      907.42     1014.96     15.83 o 
   2   5   0      270.47      246.55      8.23 o 
   3   5   0        5.66        5.91      1.97 o 
   4   5   0      710.71      739.44     22.05 o 
   5   5   0        7.70        7.78      2.80 o 
   6   5   0      338.26      309.92      6.93 o 
   7   5   0       23.02       17.55      4.81 o 
   8   5   0      615.67      630.99     18.14 o 
   9   5   0      157.97      181.96     13.41 o 
  10   5   0      115.49      113.22      8.49 o 
  11   5   0       44.07       39.26     12.51 o 
   0   6   0      795.79      810.45     20.91 o 
   1   6   0       87.83       91.71      5.56 o 
   2   6   0      408.98      422.23      8.49 o 
   3   6   0        0.37        2.76      1.62 o 
   4   6   0      123.05      119.53      3.44 o 
   5   6   0      274.46      274.73      5.88 o 
   6   6   0      288.89      285.33     10.99 o 
   7   6   0        4.02        4.54      2.11 o 
   8   6   0        0.18        4.73      2.87 o 
   9   6   0        1.97        2.00      2.94 o 
  10   6   0       28.54       28.80     10.45 o 
  11   6   0       39.60       26.67      9.35 o 
   1   7   0        1.09        0.30      2.45 o 
   2   7   0       44.14       38.78      3.90 o 
   3   7   0       13.21       12.91      4.62 o 
   4   7   0      907.28      876.66     20.50 o 
   5   7   0      196.77      156.57      6.12 o 
   6   7   0      822.58      869.58     27.35 o 
   7   7   0        9.65        6.15      3.57 o 
   8   7   0       42.94       32.42     10.96 o 
   9   7   0       26.00       26.27      7.37 o 
  10   7   0       79.11      110.33     22.67 o 
   0   8   0      341.88      332.98     15.95 o 
   1   8   0      107.53      104.30      5.49 o 
   2   8   0      498.10      482.85     11.23 o 
   3   8   0     1142.80     1184.96     17.82 o 
   4   8   0        2.73        4.09      1.64 o 
   5   8   0       61.46       66.01     14.44 o 
   6   8   0        6.98        8.95      4.93 o 
   7   8   0       23.21       21.06      6.54 o 
   8   8   0       98.74      125.17     12.87 o 
   9   8   0        2.77        6.70      4.90 o 
   1   9   0       28.50       44.18      9.87 o 
   2   9   0     2647.07     2641.65     89.57 o 
   3   9   0      138.53      153.42      6.39 o 
   4   9   0      910.13      886.00     44.95 o 
   5   9   0      312.03      319.19     11.59 o 
   6   9   0       10.27        9.92      5.11 o 
   7   9   0       23.24       32.90      9.05 o 
   8   9   0       21.28       18.46      5.79 o 
   9   9   0        1.15        3.43      5.56 o 
   0  10   0       12.38       15.34     10.28 o 
   1  10   0        0.03        5.23      5.02 o 
   2  10   0      265.50      228.03      8.92 o 
   3  10   0      283.03      261.65     10.28 o 
   4  10   0       15.79       12.48      5.95 o 
   5  10   0       42.92       48.97     15.45 o 
   6  10   0        0.12        2.79      2.47 o 
   7  10   0      130.83      158.91     18.56 o 
   8  10   0       97.45      117.04     16.14 o 
   1  11   0        7.46        4.80      4.06 o 
   2  11   0       82.21       78.55     10.45 o 
   3  11   0      174.18      164.40      8.68 o 
   4  11   0      129.46      139.42     16.69 o 
   5  11   0       75.96       76.34     16.89 o 
   6  11   0      216.82      244.64     14.32 o 
   0  12   0      473.93      521.03     17.07 o 
   1  12   0       74.83       72.14     18.03 o 
   2  12   0      118.40      108.72     10.63 o 
   3  12   0       53.32       53.92     15.98 o 
   4  12   0      369.98      430.20     13.24 o 
   5  12   0        5.40        6.85      3.89 o 
   1  13   0        0.24        1.84      3.77 o 
   2  13   0       18.75       20.65      8.58 o 
   1   0   1       37.83       29.21      0.70 o 
   2   0   1     3339.54     3292.33     26.41 o 
   3   0   1      842.92      772.80     11.01 o 
   4   0   1      150.26      134.80      3.48 o 
   5   0   1      429.08      404.12      5.56 o 
   6   0   1      447.23      493.56      7.81 o 
   7   0   1      135.07      139.11      6.39 o 
   8   0   1       17.45       12.66      3.53 o 
   9   0   1        5.69        5.74      2.13 o 
  10   0   1       55.41       53.74      2.85 o 
  11   0   1        6.74        7.08      2.33 o 
  12   0   1      145.02      137.62      8.38 o 
   0   1   1      536.63      475.80      6.40 o 
   1   1   1     3824.97     3703.71     51.32 o 
   2   1   1     3463.79     3220.22     23.93 o 
   3   1   1     1303.23     1223.27     21.22 o 
   4   1   1     1177.77     1081.54      9.43 o 
   5   1   1      553.87      587.07      6.93 o 
   6   1   1      299.19      323.74      4.40 o 
   7   1   1        6.55        7.25      1.69 o 
   8   1   1       27.89       29.24      2.62 o 
   9   1   1      409.39      394.15      8.07 o 
  10   1   1      117.32      110.68      3.93 o 
  11   1   1       60.31       64.39      4.66 o 
  12   1   1        0.61        2.63      1.52 o 
   0   2   1      349.80      319.03     14.10 o 
   1   2   1     1961.11     1868.48     10.07 o 
   2   2   1     6540.90     6742.65     90.26 o 
   3   2   1      781.00      775.93      7.00 o 
   4   2   1     1268.05     1224.25     11.82 o 
   5   2   1     1950.47     2011.63     29.59 o 
   6   2   1      198.60      193.14      2.53 o 
   7   2   1        3.29        4.88      1.19 o 
   8   2   1      257.51      246.13      4.08 o 
   9   2   1      260.07      248.87      4.80 o 
  10   2   1      126.97      122.49      6.35 o 
  11   2   1        3.33        3.41      1.40 o 
  12   2   1       44.10       38.55      8.29 o 
   0   3   1      617.70      604.78     12.33 o 
   1   3   1     1028.84      925.39      6.32 o 
   2   3   1      694.55      696.86      9.30 o 
   3   3   1      380.78      395.84      5.56 o 
   4   3   1      288.97      330.99      3.87 o 
   5   3   1      254.74      287.68      3.71 o 
   6   3   1      101.05      103.80      2.21 o 
   7   3   1       66.28       70.83      1.78 o 
   8   3   1     1160.22     1176.82     16.14 o 
   9   3   1       79.80       79.32      3.69 o 
  10   3   1       65.69       74.12     11.07 o 
  11   3   1       29.26       23.23      4.15 o 
  12   3   1       27.75       28.39      5.44 o 
   0   4   1     1132.93     1034.52     27.16 o 
   1   4   1      760.60      781.48      5.90 o 
   2   4   1      513.42      512.27      7.25 o 
   3   4   1      636.46      649.51      7.65 o 
   4   4   1     1598.40     1529.01     20.68 o 
   5   4   1      470.22      492.30     12.51 o 
   6   4   1       21.84       19.15      1.43 o 
   7   4   1       30.32       22.46      2.19 o 
   8   4   1      161.54      153.87      4.32 o 
   9   4   1       55.87       51.05      8.17 o 
  10   4   1      271.83      260.80      6.23 o 
  11   4   1      201.75      216.83      5.54 o 
   0   5   1      487.61      468.82     10.81 o 
   1   5   1     1915.60     2031.37     26.37 o 
   2   5   1      631.69      659.39      7.07 o 
   3   5   1      267.94      286.86      7.71 o 
   4   5   1      260.07      261.98      4.23 o 
   5   5   1      619.49      662.28      8.11 o 
   6   5   1      728.78      746.08     12.33 o 
   7   5   1       24.95       23.38      3.23 o 
   8   5   1       18.81       13.41      3.28 o 
   9   5   1       80.20       72.65      3.96 o 
  10   5   1       28.29       28.76      5.02 o 
  11   5   1       21.39       22.85      6.33 o 
   0   6   1       23.69       24.80      4.91 o 
   1   6   1      117.24      132.60      3.29 o 
   2   6   1      135.63      123.07      2.70 o 
   3   6   1       22.69       20.96      2.01 o 
   4   6   1       40.59       36.17      3.13 o 
   5   6   1      469.48      446.14      6.73 o 
   6   6   1      131.42      138.20      3.26 o 
   7   6   1      374.38      372.83     10.37 o 
   8   6   1       62.07       72.08      6.54 o 
   9   6   1       23.42       26.79      6.26 o 
  10   6   1       75.51       86.67      4.79 o 
  11   6   1        6.39        6.75      2.59 o 
   0   7   1      524.94      518.00     10.93 o 
   1   7   1      199.68      210.90      5.14 o 
   2   7   1      585.04      593.41      8.83 o 
   3   7   1      785.00      828.48     11.28 o 
   4   7   1     1959.02     2069.13     46.04 o 
   5   7   1      510.60      513.00      7.42 o 
   6   7   1      249.31      244.78      7.82 o 
   7   7   1      195.29      197.86      7.32 o 
   8   7   1       12.31       15.95      3.39 o 
   9   7   1        4.91        5.79      2.90 o 
  10   7   1      157.91      189.48      5.49 o 
   0   8   1      438.79      458.45     13.38 o 
   1   8   1        7.37       10.41      2.23 o 
   2   8   1      272.08      272.44      4.61 o 
   3   8   1      273.75      275.60      5.13 o 
   4   8   1       38.57       42.86      4.02 o 
   5   8   1        4.95       11.32      2.83 o 
   6   8   1       78.71       75.29      7.74 o 
   7   8   1       73.07       71.11     12.51 o 
   8   8   1       21.83       21.51      3.94 o 
   9   8   1       98.31      112.59      8.72 o 
   0   9   1       31.61       28.48      6.89 o 
   1   9   1      160.71      166.94      5.79 o 
   2   9   1       51.49       47.70      6.67 o 
   3   9   1       69.19       78.40      4.08 o 
   4   9   1      383.15      375.56      8.21 o 
   5   9   1       10.36        8.60      2.42 o 
   6   9   1      159.66      171.66      7.83 o 
   7   9   1       75.73       88.45     11.09 o 
   8   9   1       70.27       62.49     14.12 o 
   9   9   1       60.88       44.22     12.35 o 
   0  10   1      524.62      526.53     14.55 o 
   1  10   1       24.10       29.81      5.90 o 
   2  10   1       52.29       67.87      9.78 o 
   3  10   1       52.90       55.54     12.00 o 
   4  10   1      135.02      137.52      6.42 o 
   5  10   1      199.80      201.95      7.24 o 
   6  10   1      193.97      212.74      5.86 o 
   7  10   1       16.04       21.20      4.69 o 
   8  10   1      113.88      117.52      7.41 o 
   0  11   1        1.00        1.92      4.59 o 
   1  11   1       21.74       20.55      4.36 o 
   2  11   1       25.26       25.85      4.84 o 
   3  11   1       58.88       51.16     10.30 o 
   4  11   1      165.78      145.56      7.35 o 
   5  11   1      138.52      129.12      6.79 o 
   6  11   1       81.71       68.59     12.26 o 
   0  12   1        3.53        6.35      4.11 o 
   1  12   1       47.66       39.26      8.32 o 
   2  12   1       74.20       64.89     10.73 o 
   3  12   1      107.50      118.17     10.87 o 
   4  12   1       59.63       41.59      9.20 o 
   5  12   1        3.94        6.74      2.61 o 
   0  13   1       10.48       14.89      6.68 o 
   1  13   1       69.63       77.20      8.52 o 
   2  13   1       41.90       42.09      9.52 o 
   0   0   2       24.94       29.86      2.31 o 
   1   0   2      190.28      156.00      1.97 o 
   2   0   2       33.79       40.60      2.47 o 
   3   0   2      296.92      271.17      7.61 o 
   4   0   2     2913.58     2821.63     30.69 o 
   5   0   2      856.21      886.92     23.39 o 
   6   0   2     1082.93     1149.00     30.69 o 
   7   0   2        0.02        0.38      0.78 o 
   8   0   2      112.67      112.19      2.95 o 
   9   0   2        0.01        0.88      1.37 o 
  10   0   2       79.32       82.20      4.38 o 
  11   0   2       99.28       97.72      4.23 o 
  12   0   2       96.64      121.95      8.33 o 
   2   1   2     5713.16     5918.86     67.75 o 
   3   1   2     1884.28     1741.76     10.41 o 
   4   1   2      667.74      646.83     17.48 o 
   5   1   2      514.43      518.46      8.38 o 
   6   1   2      282.33      251.14      3.88 o 
   7   1   2       23.46       19.68      1.82 o 
   8   1   2      488.50      486.49     11.15 o 
   9   1   2      167.14      158.06      4.85 o 
  10   1   2       81.28       73.12      4.06 o 
  11   1   2      153.60      159.29      4.93 o 
  12   1   2       29.52       30.35      5.05 o 
   0   2   2      597.67      560.27     18.14 o 
   1   2   2      287.19      260.60      4.63 o 
   2   2   2      839.83      829.72     15.29 o 
   3   2   2      609.98      627.96     10.07 o 
   4   2   2     1074.52     1040.14     12.94 o 
   5   2   2       35.55       44.24      1.28 o 
   6   2   2      472.65      483.34      6.02 o 
   7   2   2       43.59       41.13      3.17 o 
   8   2   2     1619.77     1588.82     17.83 o 
   9   2   2      159.55      146.16      3.99 o 
  10   2   2      462.85      445.29     16.70 o 
  11   2   2       20.49       13.82      4.42 o 
  12   2   2       75.02       80.06      3.65 o 
   0   3   2     6008.42     5741.76     79.78 o 
   1   3   2     1299.18     1167.89     13.12 o 
   2   3   2      427.53      404.98      4.87 o 
   3   3   2     1501.44     1522.17     23.43 o 
   4   3   2     1447.79     1405.15     13.44 o 
   5   3   2      218.63      229.01      3.27 o 
   6   3   2      421.65      414.07      6.21 o 
   7   3   2       30.20       28.28      2.87 o 
   8   3   2       15.23       19.46      2.59 o 
   9   3   2      395.50      387.22      7.16 o 
  10   3   2       79.99       79.10      6.63 o 
  11   3   2       24.51       23.36      5.20 o 
  12   3   2       14.59       13.53      3.78 o 
   0   4   2      172.33      147.75      4.29 o 
   1   4   2      437.81      449.19      6.45 o 
   2   4   2       94.78      105.98      2.35 o 
   3   4   2     1610.57     1585.08     21.39 o 
   4   4   2      328.85      327.41      3.95 o 
   5   4   2      572.81      558.86      8.51 o 
   6   4   2      142.69      133.87      2.25 o 
   7   4   2       15.94       12.75      2.30 o 
   8   4   2        6.91        6.34      2.14 o 
   9   4   2       86.47       82.96      5.83 o 
  10   4   2      176.90      175.37      7.20 o 
  11   4   2       21.33       18.71      4.55 o 
   0   5   2     2497.95     2439.35     45.75 o 
   1   5   2       44.48       49.61      1.96 o 
   2   5   2      443.37      470.07      5.71 o 
   3   5   2      745.67      783.62     14.18 o 
   4   5   2      343.72      353.98      4.27 o 
   5   5   2      229.93      234.40      4.58 o 
   6   5   2      472.80      481.43      9.24 o 
   7   5   2      269.10      272.15      5.60 o 
   8   5   2      131.31      120.04      5.75 o 
   9   5   2        7.50        6.88      2.49 o 
  10   5   2       47.46       46.19      8.72 o 
  11   5   2       26.28       21.53      5.14 o 
   0   6   2      864.88     1021.21     15.29 o 
   1   6   2      132.37      146.19      3.16 o 
   2   6   2      690.09      707.01      8.79 o 
   3   6   2      290.85      319.10      5.71 o 
   4   6   2      437.64      458.04      6.78 o 
   5   6   2      860.57      899.64     13.16 o 
   6   6   2      294.18      283.40      5.33 o 
   7   6   2      784.32      789.44     18.92 o 
   8   6   2       15.71       15.19      3.74 o 
   9   6   2       88.27       93.33      6.28 o 
  10   6   2        5.57        8.11      3.25 o 
  11   6   2        2.37        2.33      3.25 o 
   0   7   2       37.16       35.38      8.46 o 
   1   7   2      232.94      238.18      4.42 o 
   2   7   2       59.66       63.59      8.25 o 
   3   7   2       83.53       84.63      3.82 o 
   4   7   2      344.59      359.44      7.22 o 
   5   7   2      145.27      159.62      3.41 o 
   6   7   2      315.28      345.82      9.80 o 
   7   7   2       32.60       28.37      5.48 o 
   8   7   2       21.25       20.35      4.98 o 
   9   7   2        3.14        5.13      2.85 o 
  10   7   2        1.77        4.28      2.35 o 
   0   8   2      450.61      403.79     10.45 o 
   1   8   2       74.71       73.50      3.53 o 
   2   8   2      176.90      188.00      5.03 o 
   3   8   2       34.82       30.60      3.41 o 
   4   8   2       23.41       17.25      2.76 o 
   5   8   2      276.25      273.92      7.92 o 
   6   8   2      116.84      109.04      5.19 o 
   7   8   2      254.54      245.97      9.33 o 
   8   8   2        2.90        7.44      3.06 o 
   9   8   2       69.98       90.25      7.80 o 
   0   9   2       25.66       24.12      5.12 o 
   1   9   2       53.46       45.69      6.56 o 
   2   9   2      946.74      941.98     18.78 o 
   3   9   2      155.60      162.79      4.81 o 
   4   9   2      620.98      653.01     11.08 o 
   5   9   2      159.00      165.58      9.24 o 
   6   9   2       10.68        7.35      3.77 o 
   7   9   2       25.13       22.09      3.84 o 
   8   9   2       16.20        9.86      3.35 o 
   9   9   2       62.65       75.85     11.07 o 
   0  10   2      390.16      392.45     15.16 o 
   1  10   2       75.12       71.50     11.90 o 
   2  10   2      142.89      141.25      5.03 o 
   3  10   2      137.23      121.96      4.90 o 
   4  10   2      289.12      288.95     10.39 o 
   5  10   2       56.12       47.78      8.21 o 
   6  10   2       68.78       69.90     11.55 o 
   7  10   2      151.74      173.14      9.10 o 
   8  10   2       34.97       29.74      7.67 o 
   0  11   2        4.73        2.22      3.93 o 
   1  11   2      385.05      376.94     13.03 o 
   2  11   2      108.80      113.14      6.00 o 
   3  11   2       15.07        5.77      3.52 o 
   4  11   2       60.28       57.98     12.41 o 
   5  11   2       77.52       78.41     11.91 o 
   6  11   2      236.85      264.35      8.13 o 
   0  12   2        1.07        0.06      5.51 o 
   1  12   2      166.22      180.59      6.55 o 
   2  12   2       26.91       21.37      5.44 o 
   3  12   2       49.88       46.38     10.79 o 
   4  12   2      100.33      104.20     18.13 o 
   5  12   2       91.67      107.29      9.45 o 
   0  13   2        3.17       11.44      6.51 o 
   1  13   2       38.24       38.66      7.58 o 
   2  13   2      103.05      125.79     11.48 o 
   1   0   3        9.21        9.28      0.58 o 
   2   0   3      119.75      113.32      2.02 o 
   3   0   3       57.20       40.59      1.40 o 
   4   0   3        8.44        9.10      1.92 o 
   5   0   3      511.74      557.19     15.26 o 
   6   0   3      135.05      131.29      3.13 o 
   7   0   3       66.66       63.08      2.27 o 
   8   0   3       38.97       54.75      4.23 o 
   9   0   3       77.04       82.57      3.70 o 
  10   0   3        9.58        7.51      3.57 o 
  11   0   3       45.03       35.04      7.98 o 
  12   0   3        0.98       -1.26      3.36 o 
   0   1   3     3453.52     3459.08     28.93 o 
   2   1   3     3500.55     3411.81     29.69 o 
   3   1   3     1628.81     1506.15     15.41 o 
   4   1   3      858.34      901.49     15.56 o 
   5   1   3      358.70      357.51      5.28 o 
   6   1   3      120.27      134.26      2.58 o 
   7   1   3      736.98      741.65     14.62 o 
   8   1   3      444.20      439.94      6.85 o 
   9   1   3       38.08       33.91      2.24 o 
  10   1   3       49.80       43.78      5.63 o 
  11   1   3      118.83      114.37      3.84 o 
  12   1   3       34.42       31.27      4.69 o 
   0   2   3     3514.22     3176.03     30.83 o 
   1   2   3     6908.79     6928.09     55.18 o 
   2   2   3      103.39      109.32      1.98 o 
   3   2   3     4150.60     4212.45     38.66 o 
   4   2   3     1781.34     1828.34     26.60 o 
   5   2   3      952.23      969.51     22.31 o 
   6   2   3       70.39       82.65      1.70 o 
   7   2   3      794.48      818.14     11.60 o 
   8   2   3       84.19       82.82      2.20 o 
   9   2   3      270.52      263.65      5.25 o 
  10   2   3        2.53        3.13      1.72 o 
  11   2   3       45.65       34.70      5.79 o 
  12   2   3        5.36        5.19      1.56 o 
   0   3   3        0.05        4.34      3.92 o 
   1   3   3     1196.81     1072.83      8.77 o 
   2   3   3     1495.60     1475.76     11.66 o 
   3   3   3     2050.56     1935.04     28.58 o 
   4   3   3      150.00      161.62      3.04 o 
   5   3   3       11.51       14.24      1.15 o 
   6   3   3       95.71       95.02      1.67 o 
   7   3   3      346.11      335.80      6.30 o 
   8   3   3      325.27      331.75      7.75 o 
   9   3   3      477.57      473.48      9.00 o 
  10   3   3      139.13      135.61      4.38 o 
  11   3   3       15.26       13.93      2.99 o 
  12   3   3        0.85        1.27      1.52 o 
   0   4   3     1265.27     1194.65     14.94 o 
   1   4   3      177.72      177.55      3.23 o 
   2   4   3       25.14       38.67      2.10 o 
   3   4   3     1522.28     1479.52     22.25 o 
   4   4   3      611.79      677.38      8.84 o 
   5   4   3      905.60      993.68     11.32 o 
   6   4   3      327.57      318.08      8.34 o 
   7   4   3      125.96      122.37      3.14 o 
   8   4   3      268.49      239.87      6.55 o 
   9   4   3       12.77       14.85      3.43 o 
  10   4   3      114.24      108.32      5.65 o 
  11   4   3       15.93       18.60      3.96 o 
   0   5   3     1900.07     1910.44     29.39 o 
   1   5   3      391.15      447.60      5.56 o 
   2   5   3      362.93      413.22      5.36 o 
   3   5   3      197.16      194.33      3.66 o 
   4   5   3       90.19      102.63      2.39 o 
   5   5   3      650.51      703.33     12.24 o 
   6   5   3      498.93      502.43      7.34 o 
   7   5   3      174.92      167.63      4.66 o 
   8   5   3       64.31       67.02      3.72 o 
   9   5   3        6.45        5.51      1.84 o 
  10   5   3       62.97       64.18      5.51 o 
  11   5   3       51.02       36.65      8.58 o 
   0   6   3       53.22       37.40      8.59 o 
   1   6   3      161.30      155.52      3.37 o 
   2   6   3       84.79       76.34      2.60 o 
   3   6   3      124.32      119.16      3.34 o 
   4   6   3      742.08      737.98     11.68 o 
   5   6   3      893.21      920.80     15.13 o 
   6   6   3     1591.06     1675.83     18.15 o 
   7   6   3      222.00      204.42      7.08 o 
   8   6   3       14.01       12.11      4.07 o 
   9   6   3       29.48       32.25      6.42 o 
  10   6   3       13.32       15.70      3.32 o 
  11   6   3       43.60       37.93      8.60 o 
   0   7   3      341.73      369.33      8.47 o 
   1   7   3     1345.48     1354.52     18.76 o 
   2   7   3      164.23      158.83      4.21 o 
   3   7   3       60.95       64.17      2.89 o 
   4   7   3      869.53      860.94     14.51 o 
   5   7   3      459.37      462.83      8.18 o 
   6   7   3      194.36      191.26      5.39 o 
   7   7   3       43.04       48.13      7.80 o 
   8   7   3       54.78       52.97     10.69 o 
   9   7   3      130.05      131.71      5.13 o 
  10   7   3        5.14        3.97      2.90 o 
   0   8   3      444.35      433.70     11.01 o 
   1   8   3      201.55      192.91      3.91 o 
   2   8   3      743.80      739.83      9.76 o 
   3   8   3      101.36       97.29      3.32 o 
   4   8   3      175.33      156.91      4.13 o 
   5   8   3      264.71      263.60      6.15 o 
   6   8   3       30.80       30.09      4.88 o 
   7   8   3       52.45       56.67     12.09 o 
   8   8   3       85.91       94.78      6.20 o 
   9   8   3       78.17       86.66      9.06 o 
   0   9   3      221.39      213.28      6.88 o 
   1   9   3      127.37      131.65      4.26 o 
   2   9   3        1.54       -2.40      2.66 o 
   3   9   3       17.01       14.27      2.93 o 
   4   9   3      284.16      271.10      5.80 o 
   5   9   3        7.66       10.39      3.24 o 
   6   9   3        4.59       10.90      3.38 o 
   7   9   3       43.50       48.92     10.96 o 
   8   9   3       68.32       56.40     14.08 o 
   9   9   3       48.48       47.45     12.95 o 
   0  10   3       33.44       26.06      9.06 o 
   1  10   3      156.40      142.69      6.20 o 
   2  10   3       40.25       51.80      4.01 o 
   3  10   3      126.54      125.90      4.68 o 
   4  10   3       84.77       89.38      8.46 o 
   5  10   3      274.65      278.56      8.53 o 
   6  10   3      112.15      121.76      9.37 o 
   7  10   3       61.27       57.34     10.30 o 
   8  10   3       53.41       44.81     11.87 o 
   0  11   3      163.87      148.38     11.54 o 
   1  11   3      234.76      236.84     10.67 o 
   2  11   3       19.00       22.52      3.87 o 
   3  11   3        5.83        4.98      3.01 o 
   4  11   3       64.75       61.16     11.95 o 
   5  11   3       90.43      104.74      6.31 o 
   6  11   3       63.90       64.79     15.64 o 
   0  12   3       65.75       60.46     18.15 o 
   1  12   3       65.17       64.96     11.60 o 
   2  12   3       60.98       59.61     15.23 o 
   3  12   3       10.65       11.01      3.20 o 
   4  12   3       36.04       36.08      8.94 o 
   5  12   3      150.69      182.60      8.56 o 
   0  13   3      112.28      125.13     23.55 o 
   1  13   3       71.29       79.03      8.42 o 
   0   0   4       17.84        8.64      1.95 o 
   1   0   4    10067.81    10607.13    144.72 o 
   2   0   4     6654.40     6757.56     46.43 o 
   3   0   4     1928.32     1927.63     31.64 o 
   4   0   4     1503.07     1577.97     24.54 o 
   5   0   4       61.97       59.34      2.07 o 
   6   0   4       61.84       53.41      3.88 o 
   7   0   4      127.96      127.49      5.90 o 
   8   0   4        6.18        5.65      1.79 o 
   9   0   4       27.99       28.31      6.04 o 
  10   0   4      127.64      117.86      7.67 o 
  11   0   4       47.13       44.58      9.61 o 
  12   0   4       82.39       87.10      6.29 o 
   0   1   4     3416.42     3124.25     40.40 o 
   1   1   4     5403.05     5382.58     39.93 o 
   2   1   4     8761.30     9185.80    161.25 o 
   3   1   4     1369.10     1352.80     10.13 o 
   4   1   4      348.20      321.84      3.58 o 
   5   1   4     1084.29     1131.02     12.54 o 
   6   1   4      252.65      251.20      4.00 o 
   7   1   4       98.93      101.59      2.44 o 
   8   1   4       10.09       10.04      1.78 o 
   9   1   4      234.05      242.69      4.46 o 
  10   1   4      159.30      151.17      5.24 o 
  11   1   4       56.36       46.99      4.02 o 
  12   1   4       16.55       14.47      2.55 o 
   0   2   4      839.45      741.95     12.73 o 
   1   2   4     3896.48     3671.81     19.38 o 
   2   2   4      242.98      234.88      3.21 o 
   3   2   4      571.44      616.12     10.27 o 
   4   2   4      219.82      208.62      3.03 o 
   5   2   4      407.97      408.67      4.53 o 
   6   2   4      163.68      165.24      2.97 o 
   7   2   4      141.80      139.62      2.29 o 
   8   2   4      163.00      152.13      2.88 o 
   9   2   4      408.54      391.19      9.97 o 
  10   2   4       44.80       35.98      6.12 o 
  11   2   4       37.92       29.94      5.88 o 
  12   2   4       60.66       62.84      5.08 o 
   0   3   4      118.09      130.18      3.36 o 
   1   3   4     2238.58     2114.52     14.03 o 
   2   3   4     1700.61     1637.11     15.53 o 
   3   3   4     1328.30     1285.20     22.16 o 
   4   3   4      745.07      792.88      8.21 o 
   5   3   4      384.42      399.49      4.70 o 
   6   3   4      185.91      181.87      1.71 o 
   7   3   4      122.10      108.30      3.77 o 
   8   3   4       32.80       26.83      3.86 o 
   9   3   4      795.22      763.79     13.22 o 
  10   3   4       83.52       72.28     11.43 o 
  11   3   4        4.38        6.92      2.14 o 
   0   4   4     4146.82     4178.85     99.17 o 
   1   4   4     1577.95     1471.54     13.67 o 
   2   4   4      768.74      920.14     10.33 o 
   3   4   4      214.06      216.52      3.65 o 
   4   4   4      235.28      276.11      5.03 o 
   5   4   4      189.45      180.47      2.80 o 
   6   4   4      125.46      139.23      3.81 o 
   7   4   4      278.16      271.48      8.45 o 
   8   4   4      231.47      213.63      5.88 o 
   9   4   4      162.44      163.81      5.03 o 
  10   4   4      120.88      118.42      4.36 o 
  11   4   4        0.57        0.38      1.68 o 
   0   5   4     1008.41     1053.44     22.01 o 
   1   5   4     1014.89     1052.75     18.87 o 
   2   5   4      352.34      370.59      5.67 o 
   3   5   4      325.84      315.53      4.26 o 
   4   5   4      458.62      495.81      7.08 o 
   5   5   4      616.56      621.41     10.49 o 
   6   5   4      693.78      751.64     10.35 o 
   7   5   4      149.99      149.83      3.70 o 
   8   5   4       67.96       72.54      4.57 o 
   9   5   4       62.82       59.63      8.81 o 
  10   5   4       19.59       19.10      3.74 o 
  11   5   4       78.90       78.73      5.96 o 
   0   6   4      469.11      520.85      9.37 o 
   1   6   4     1934.74     1987.29     40.61 o 
   2   6   4        7.01        7.08      1.67 o 
   3   6   4      138.36      144.89      3.16 o 
   4   6   4      101.79       97.72      3.07 o 
   5   6   4     1005.63     1031.14     15.84 o 
   6   6   4      259.26      259.59      5.01 o 
   7   6   4       86.52       83.64      3.19 o 
   8   6   4       16.83       14.64      2.91 o 
   9   6   4       36.85       24.33      4.71 o 
  10   6   4        6.44        7.27      3.43 o 
   0   7   4       23.20       20.58      4.70 o 
   1   7   4       78.11       79.83      2.84 o 
   2   7   4      392.35      401.19      6.45 o 
   3   7   4      285.38      272.06      5.14 o 
   4   7   4      107.55       98.55      4.37 o 
   5   7   4       36.23       32.28      3.95 o 
   6   7   4      185.78      166.31      5.62 o 
   7   7   4       62.05       54.91     11.29 o 
   8   7   4      202.42      192.94      5.09 o 
   9   7   4       24.14       28.52      5.51 o 
  10   7   4       35.88       28.74      7.26 o 
   0   8   4      535.47      544.33     25.24 o 
   1   8   4      280.66      294.56      5.68 o 
   2   8   4       20.11       16.78      2.45 o 
   3   8   4     2017.02     2100.19     20.71 o 
   4   8   4      283.18      305.93      6.51 o 
   5   8   4      148.93      147.99      6.65 o 
   6   8   4      154.88      152.14      5.93 o 
   7   8   4       26.26       23.97      3.86 o 
   8   8   4      118.97      107.27      7.50 o 
   9   8   4       74.35       83.53      8.28 o 
   0   9   4       98.83      104.49      5.11 o 
   1   9   4       74.82       75.63      4.98 o 
   2   9   4      205.25      197.88      5.98 o 
   3   9   4      290.47      295.15      6.39 o 
   4   9   4       53.38       58.97      9.46 o 
   5   9   4       76.68       80.40      5.12 o 
   6   9   4       49.90       51.73      9.02 o 
   7   9   4       16.97       24.21      4.43 o 
   8   9   4       50.30       44.77      7.82 o 
   0  10   4      300.03      299.24     11.74 o 
   1  10   4       91.51       84.34      5.21 o 
   2  10   4      233.72      203.28      8.52 o 
   3  10   4      290.17      269.77      6.40 o 
   4  10   4       34.24       34.96      5.16 o 
   5  10   4       22.71       22.58      4.03 o 
   6  10   4       72.52       86.29      7.43 o 
   7  10   4        9.59        9.66      4.13 o 
   0  11   4       50.76       50.24     10.84 o 
   1  11   4       84.06       83.34      5.52 o 
   2  11   4        0.83        2.64      1.69 o 
   3  11   4       32.00       31.54      4.66 o 
   4  11   4       33.78       20.19      6.09 o 
   5  11   4        5.68        8.75      3.65 o 
   6  11   4       57.96       51.03     11.24 o 
   0  12   4      226.78      230.57      9.94 o 
   1  12   4       28.00       27.99      7.70 o 
   2  12   4       54.26       70.66      9.27 o 
   3  12   4       68.99       58.89     11.85 o 
   4  12   4        2.43        5.65      2.72 o 
   0  13   4        0.63        1.95      4.26 o 
   1  13   4       60.82       49.40     11.60 o 
   1   0   5        5.22        6.57      0.85 o 
   2   0   5     1038.78      931.90     10.04 o 
   3   0   5      238.20      234.04      4.15 o 
   4   0   5       24.77       25.25      2.25 o 
   5   0   5       10.89       14.03      2.35 o 
   6   0   5      283.37      304.64      6.08 o 
   7   0   5      673.15      682.67     11.04 o 
   8   0   5       38.84       42.28      6.56 o 
   9   0   5      242.86      262.10      8.56 o 
  10   0   5        5.36        5.38      2.34 o 
  11   0   5       84.19       90.81      5.28 o 
  12   0   5      117.52      133.20     11.97 o 
   0   1   5     1598.79     1423.64     11.06 o 
   1   1   5    14814.30    16285.92    348.18 o 
   2   1   5     2267.65     2094.36     12.06 o 
   3   1   5      558.64      574.01      5.50 o 
   4   1   5      798.30      886.51      9.41 o 
   5   1   5      243.40      256.83      3.55 o 
   6   1   5      100.96       96.89      1.61 o 
   7   1   5     1374.18     1390.26     16.57 o 
   8   1   5      310.00      296.78      6.98 o 
   9   1   5       59.64       52.50      3.42 o 
  10   1   5       25.48       20.72      2.73 o 
  11   1   5       60.16       58.89      4.59 o 
  12   1   5        1.48        2.01      1.42 o 
   0   2   5     5647.90     5846.71     65.51 o 
   1   2   5      820.91      804.41      6.45 o 
   2   2   5      933.47      896.81      5.46 o 
   3   2   5      754.14      824.61     12.38 o 
   4   2   5      342.86      361.63      5.45 o 
   5   2   5      201.69      183.99      3.00 o 
   6   2   5        7.84        9.42      1.50 o 
   7   2   5      100.55      100.14      2.96 o 
   8   2   5      735.91      719.76      9.65 o 
   9   2   5      567.48      561.52      8.66 o 
  10   2   5      200.59      197.48      6.27 o 
  11   2   5        4.54        4.11      1.34 o 
  12   2   5       20.79       18.94      3.08 o 
   0   3   5      985.98      895.05     25.61 o 
   1   3   5      302.27      332.66      4.82 o 
   2   3   5     2447.18     2372.77     25.17 o 
   3   3   5     2272.47     2349.36     22.55 o 
   4   3   5      868.47      985.20     12.95 o 
   5   3   5       69.99       72.73      1.98 o 
   6   3   5      135.42      134.94      3.09 o 
   7   3   5      636.59      596.83      7.27 o 
   8   3   5       81.46       65.19      3.08 o 
   9   3   5      209.26      214.45      5.66 o 
  10   3   5       79.57       78.99      3.32 o 
  11   3   5       17.01       10.73      3.60 o 
   0   4   5     1932.48     1768.44     20.66 o 
   1   4   5     2039.58     1940.45     32.59 o 
   2   4   5      395.85      402.15      4.72 o 
   3   4   5     2204.73     2182.76     43.91 o 
   4   4   5      155.51      160.46      2.98 o 
   5   4   5      176.79      174.76      3.06 o 
   6   4   5      384.39      393.93      6.19 o 
   7   4   5      176.82      162.49      3.83 o 
   8   4   5       71.53       80.77      3.22 o 
   9   4   5        0.45        1.22      1.61 o 
  10   4   5      141.33      137.64      4.54 o 
  11   4   5      156.68      140.07      8.77 o 
   0   5   5        0.40        0.76      1.25 o 
   1   5   5      279.78      310.41      4.56 o 
   2   5   5     1106.28     1124.32     16.50 o 
   3   5   5      512.71      553.88      6.33 o 
   4   5   5      135.16      137.78      4.38 o 
   5   5   5      534.64      533.35      8.22 o 
   6   5   5      330.52      331.36      9.82 o 
   7   5   5      331.14      314.99      7.27 o 
   8   5   5       72.70       83.17      5.74 o 
   9   5   5       98.36       99.86      5.82 o 
  10   5   5        6.23        2.44      2.70 o 
  11   5   5       62.44       71.53      9.28 o 
   0   6   5      402.65      439.47      7.64 o 
   1   6   5      393.26      374.06      4.96 o 
   2   6   5      179.26      191.99      3.32 o 
   3   6   5       52.61       46.92      3.44 o 
   4   6   5      214.18      198.46      4.62 o 
   5   6   5      614.35      654.71      8.76 o 
   6   6   5      109.90      107.40      2.62 o 
   7   6   5      114.42      128.99      4.16 o 
   8   6   5       45.37       38.43      7.53 o 
   9   6   5       60.30       49.55      9.24 o 
  10   6   5       10.53        7.68      3.63 o 
   0   7   5      315.72      305.71      8.24 o 
   1   7   5      415.14      416.03      7.34 o 
   2   7   5      382.53      370.05      6.08 o 
   3   7   5       55.34       63.26      3.52 o 
   4   7   5       17.05       19.62      2.53 o 
   5   7   5       11.35        6.37      1.80 o 
   6   7   5       15.00        8.31      2.06 o 
   7   7   5       89.17       94.96      4.45 o 
   8   7   5       80.68       69.38     10.69 o 
   9   7   5       31.79       30.62      6.92 o 
  10   7   5       42.63       39.14      9.96 o 
   0   8   5      125.45      124.44      4.46 o 
   1   8   5      540.66      547.89     13.14 o 
   2   8   5      142.17      137.94      4.19 o 
   3   8   5     1017.88     1048.37     14.86 o 
   4   8   5      973.22     1010.18     20.56 o 
   5   8   5       15.49       13.77      3.17 o 
   6   8   5       16.15       16.02      3.17 o 
   7   8   5       15.84       12.49      3.84 o 
   8   8   5       18.10       19.75      4.46 o 
   9   8   5       52.81       63.42      7.33 o 
   0   9   5       67.99       63.27      4.88 o 
   1   9   5      344.23      345.89      8.52 o 
   2   9   5      264.92      247.80      5.95 o 
   3   9   5       59.55       60.00      6.91 o 
   4   9   5       78.54       82.85      4.18 o 
   5   9   5      249.11      239.93      8.49 o 
   6   9   5       77.48       81.54      5.66 o 
   7   9   5        4.02        7.43      2.30 o 
   8   9   5       85.25       91.78      5.07 o 
   0  10   5       73.77       72.67      6.55 o 
   1  10   5      300.95      276.13      5.88 o 
   2  10   5      115.77      111.48      4.51 o 
   3  10   5       89.86       73.79      4.41 o 
   4  10   5       14.59       13.39      3.60 o 
   5  10   5       61.23       52.31      8.38 o 
   6  10   5      151.09      157.46      7.33 o 
   7  10   5       15.74       18.31      4.40 o 
   0  11   5       12.95       24.86      5.11 o 
   1  11   5       68.32       63.22      5.56 o 
   2  11   5       43.96       42.21      6.69 o 
   3  11   5        0.75        4.10      2.12 o 
   4  11   5        5.32        2.03      3.59 o 
   5  11   5       96.83       98.00      6.45 o 
   6  11   5       22.78       33.72      6.33 o 
   0  12   5        1.95        7.41      4.91 o 
   1  12   5       36.25       36.87      7.55 o 
   2  12   5       21.85       14.61      3.16 o 
   3  12   5       50.20       44.38     13.05 o 
   4  12   5       21.12       23.71      5.64 o 
   0   0   6     3660.84     3679.80     37.26 o 
   1   0   6     3634.76     3470.95     36.41 o 
   2   0   6        6.87        7.15      0.74 o 
   3   0   6      724.42      778.98     12.67 o 
   4   0   6      345.99      341.00      5.06 o 
   5   0   6     1244.93     1336.37     22.17 o 
   6   0   6        1.11        1.50      0.92 o 
   7   0   6      132.24      141.23      4.81 o 
   8   0   6       15.30       15.53      2.62 o 
   9   0   6       87.17       88.60      3.37 o 
  10   0   6        5.39        4.94      1.64 o 
  11   0   6      374.21      407.20     12.68 o 
  12   0   6       34.37       32.62      8.81 o 
   0   1   6      722.25      728.68      5.33 o 
   1   1   6     7947.61     8332.36     77.20 o 
   2   1   6      120.03      120.59      1.60 o 
   3   1   6      107.12       85.89      1.37 o 
   4   1   6      448.51      471.75      5.77 o 
   5   1   6      760.06      803.10      7.13 o 
   6   1   6      386.02      376.25      7.58 o 
   7   1   6       29.83       31.56      2.44 o 
   8   1   6      246.11      237.14      4.25 o 
   9   1   6      284.16      278.42      5.71 o 
  10   1   6      135.29      137.89      4.59 o 
  11   1   6      357.52      373.60      5.19 o 
  12   1   6       14.23       11.73      3.46 o 
   0   2   6       11.21        5.06      1.20 o 
   1   2   6     2970.17     2937.69     17.27 o 
   2   2   6      810.31      822.01      9.47 o 
   3   2   6       84.57      100.16      1.33 o 
   4   2   6      670.86      693.12      5.96 o 
   5   2   6      318.51      311.58      4.10 o 
   6   2   6      437.70      403.63      7.42 o 
   7   2   6      335.56      329.76      5.53 o 
   8   2   6        5.80        6.26      1.56 o 
   9   2   6      173.53      162.29      4.39 o 
  10   2   6       36.05       34.25      4.57 o 
  11   2   6       80.68       81.00      3.07 o 
   0   3   6       41.53       50.81      1.91 o 
   1   3   6      194.57      228.26      3.17 o 
   2   3   6      471.69      534.47      6.57 o 
   3   3   6     3719.02     3920.14     40.15 o 
   4   3   6        0.39        1.97      1.21 o 
   5   3   6      414.60      449.91      7.47 o 
   6   3   6        6.70        7.89      1.36 o 
   7   3   6      242.74      248.31      5.37 o 
   8   3   6      173.79      144.13      2.83 o 
   9   3   6      112.10      112.63      3.84 o 
  10   3   6      149.53      149.10      7.77 o 
  11   3   6       43.94       39.64      7.75 o 
   0   4   6       50.94       51.66      3.08 o 
   1   4   6      281.93      309.70      3.94 o 
   2   4   6      191.04      205.90      2.61 o 
   3   4   6      398.07      386.95      4.86 o 
   4   4   6      341.66      371.67      5.25 o 
   5   4   6      435.33      455.43      6.63 o 
   6   4   6       18.30       21.27      2.24 o 
   7   4   6      831.07      858.09     13.32 o 
   8   4   6      285.21      264.56      8.32 o 
   9   4   6       34.48       33.30      4.49 o 
  10   4   6       36.46       33.24      5.53 o 
  11   4   6       28.49       24.44      4.22 o 
   0   5   6        2.14        3.63      1.72 o 
   1   5   6      699.42      730.83      8.49 o 
   2   5   6      692.73      699.18      7.39 o 
   3   5   6      538.23      515.85      5.61 o 
   4   5   6      146.94      167.02      2.83 o 
   5   5   6      600.06      631.78      9.15 o 
   6   5   6       12.98       15.28      2.21 o 
   7   5   6      380.56      367.39      8.06 o 
   8   5   6      102.06       94.80      4.11 o 
   9   5   6       22.92       21.49      3.38 o 
  10   5   6       37.32       36.58      7.64 o 
  11   5   6      186.50      199.87      6.32 o 
   0   6   6      451.49      492.51     16.13 o 
   1   6   6      747.21      786.21     10.97 o 
   2   6   6       57.29       52.18      2.33 o 
   3   6   6      877.10      888.71     12.42 o 
   4   6   6        5.18        2.80      1.43 o 
   5   6   6     1530.44     1572.49     20.05 o 
   6   6   6      112.54      119.86      2.98 o 
   7   6   6      432.46      420.71      8.12 o 
   8   6   6      174.50      171.46      6.62 o 
   9   6   6       25.32       19.75      4.46 o 
  10   6   6       13.57       13.08      3.42 o 
   0   7   6       14.27       11.70      4.20 o 
   1   7   6       74.21       68.14      2.95 o 
   2   7   6      281.19      295.97      5.74 o 
   3   7   6      273.67      251.45      5.94 o 
   4   7   6      165.73      170.69      4.05 o 
   5   7   6      522.33      503.05     11.55 o 
   6   7   6      174.33      155.13      4.39 o 
   7   7   6       62.57       69.64      4.40 o 
   8   7   6       44.25       43.08      9.14 o 
   9   7   6        8.22       10.54      3.58 o 
  10   7   6       26.83       27.24      7.26 o 
   0   8   6      147.20      147.58      5.74 o 
   1   8   6       71.57       62.05      4.35 o 
   2   8   6      212.41      201.26      5.02 o 
   3   8   6      754.79      791.63     10.61 o 
   4   8   6       24.47       27.78      4.38 o 
   5   8   6       24.92       22.71      4.10 o 
   6   8   6        7.81        6.68      2.28 o 
   7   8   6      152.63      147.85      4.39 o 
   8   8   6       35.13       38.07      7.75 o 
   9   8   6        8.39        7.04      2.38 o 
   0   9   6        1.51        1.87      2.88 o 
   1   9   6      269.95      245.54      6.37 o 
   2   9   6       26.03       19.78      3.71 o 
   3   9   6      658.52      636.91     10.16 o 
   4   9   6      134.64      141.27      4.95 o 
   5   9   6      108.18      102.20      6.11 o 
   6   9   6        8.78        8.51      3.11 o 
   7   9   6       38.81       33.22      8.80 o 
   8   9   6       22.94       20.78      5.35 o 
   0  10   6       14.20       18.13      5.43 o 
   1  10   6       20.38       12.98      3.08 o 
   2  10   6      260.00      267.93      6.95 o 
   3  10   6       39.94       28.02      5.15 o 
   4  10   6      132.73      135.71      5.18 o 
   5  10   6       10.79        9.85      3.02 o 
   6  10   6      212.06      227.87      7.88 o 
   7  10   6      132.13      155.06      6.67 o 
   0  11   6        2.58        7.59      3.09 o 
   1  11   6       38.77       33.84      4.85 o 
   2  11   6       70.13       52.35      8.52 o 
   3  11   6       59.73       67.53      6.08 o 
   4  11   6       12.20        6.19      3.81 o 
   5  11   6       51.53       86.09     16.01 o 
   6  11   6        4.10        4.99      2.34 o 
   0  12   6      101.46       94.97     20.33 o 
   1  12   6       62.25       60.91      5.72 o 
   2  12   6      110.64      100.39      6.48 o 
   3  12   6       11.00       12.84      4.33 o 
   4  12   6        9.83        9.58      4.55 o 
   1   0   7     9885.89    10503.08    109.02 o 
   2   0   7     2109.93     2019.81     26.35 o 
   3   0   7      504.13      448.07      4.77 o 
   4   0   7      183.15      184.91      2.90 o 
   5   0   7      772.09      773.19      9.97 o 
   6   0   7       13.15       19.77      4.43 o 
   7   0   7     1396.52     1442.59     44.99 o 
   8   0   7      531.83      523.75     10.03 o 
   9   0   7       29.72       26.56      3.88 o 
  10   0   7        1.86        1.52      1.90 o 
  11   0   7      118.89      114.43      4.25 o 
  12   0   7        1.42        1.06      1.89 o 
   0   1   7      181.62      200.37      2.78 o 
   1   1   7       36.27       41.42      1.06 o 
   2   1   7     1585.28     1406.19     10.00 o 
   3   1   7      889.35      909.59      6.67 o 
   4   1   7      593.90      615.47      4.84 o 
   5   1   7      336.24      335.58      5.78 o 
   6   1   7     1076.88     1149.36     12.90 o 
   7   1   7      441.49      461.33      7.94 o 
   8   1   7        3.53        2.58      0.95 o 
   9   1   7       84.67       83.50      4.92 o 
  10   1   7       57.23       47.23      7.13 o 
  11   1   7       81.28       89.01      2.87 o 
   0   2   7      372.99      357.13      5.55 o 
   1   2   7      653.86      605.75      7.50 o 
   2   2   7      148.28      152.26      3.16 o 
   3   2   7      897.67      942.10      8.35 o 
   4   2   7      531.05      531.59      4.92 o 
   5   2   7      264.28      264.55      3.40 o 
   6   2   7     1399.97     1373.33     22.18 o 
   7   2   7      161.06      151.22      3.12 o 
   8   2   7      152.41      147.91      5.62 o 
   9   2   7       10.71       11.67      2.46 o 
  10   2   7       43.40       41.55      5.64 o 
  11   2   7        3.32        4.29      1.93 o 
   0   3   7      471.28      512.70      7.81 o 
   1   3   7      795.30      840.66      7.01 o 
   2   3   7     1623.39     1654.89     23.24 o 
   3   3   7     1429.49     1471.92     21.90 o 
   4   3   7     1296.99     1364.29     12.19 o 
   5   3   7       63.02       65.60      1.63 o 
   6   3   7      579.47      583.44      7.83 o 
   7   3   7      654.97      665.43      7.99 o 
   8   3   7      134.49      129.67      3.50 o 
   9   3   7      135.12      135.89      4.04 o 
  10   3   7       64.48       57.92      3.54 o 
  11   3   7      248.68      271.44      5.75 o 
   0   4   7        4.11        3.65      1.68 o 
   1   4   7     1424.74     1428.55     17.26 o 
   2   4   7     1882.71     1938.22     22.82 o 
   3   4   7      259.32      290.25      3.97 o 
   4   4   7       24.59       26.37      4.14 o 
   5   4   7       96.71       84.23      2.02 o 
   6   4   7      261.59      271.15      4.34 o 
   7   4   7      223.54      237.30      5.43 o 
   8   4   7        2.89        3.34      1.59 o 
   9   4   7       17.13       14.99      2.32 o 
  10   4   7       97.67       88.40      7.69 o 
  11   4   7       39.43       36.32      5.96 o 
   0   5   7      365.61      356.11      9.53 o 
   1   5   7      188.56      186.80      3.60 o 
   2   5   7       82.16       77.43      2.05 o 
   3   5   7      386.14      402.57      4.84 o 
   4   5   7       61.20       59.99      2.12 o 
   5   5   7      144.28      141.27      3.33 o 
   6   5   7       60.28       65.09      3.15 o 
   7   5   7      232.72      228.89      6.30 o 
   8   5   7      738.09      757.01     10.79 o 
   9   5   7        7.07        6.53      2.09 o 
  10   5   7       40.12       33.05      6.60 o 
  11   5   7       56.57       51.61      9.67 o 
   0   6   7        0.11       -1.65      2.59 o 
   1   6   7      375.01      376.35      5.65 o 
   2   6   7      571.51      570.94      7.96 o 
   3   6   7       32.19       32.79      1.96 o 
   4   6   7      175.43      163.45      3.24 o 
   5   6   7       59.65       64.20      3.17 o 
   6   6   7      697.89      672.68     12.45 o 
   7   6   7      112.37      110.06      3.86 o 
   8   6   7       59.41       54.30      5.12 o 
   9   6   7       46.82       35.55      7.13 o 
  10   6   7       54.36       52.40     11.14 o 
   0   7   7       38.45       39.31      8.80 o 
   1   7   7      334.59      329.37      7.72 o 
   2   7   7      298.96      285.32      5.11 o 
   3   7   7      140.24      130.16      3.78 o 
   4   7   7      180.79      170.59      4.14 o 
   5   7   7      173.91      159.07      3.89 o 
   6   7   7      132.96      139.23      4.53 o 
   7   7   7       88.03       85.03      5.03 o 
   8   7   7      141.21      142.48      4.33 o 
   9   7   7       14.82       12.37      3.18 o 
  10   7   7       26.44       26.75      6.07 o 
   0   8   7      436.77      444.14     10.01 o 
   1   8   7      446.94      451.53      6.82 o 
   2   8   7     1309.45     1293.26     16.72 o 
   3   8   7       98.49       87.91      3.37 o 
   4   8   7       12.41       16.54      3.94 o 
   5   8   7       19.88       16.56      2.81 o 
   6   8   7      110.78      111.02      5.52 o 
   7   8   7       98.69       91.72      6.64 o 
   8   8   7       36.09       35.25      9.47 o 
   9   8   7       33.51       32.25      8.69 o 
   0   9   7      291.39      280.82      8.96 o 
   1   9   7       80.27       78.34      6.35 o 
   2   9   7      456.94      462.75      7.27 o 
   3   9   7     1105.69     1078.55     15.61 o 
   4   9   7      195.95      195.94      5.17 o 
   5   9   7       76.60       80.12      6.40 o 
   6   9   7        6.07        2.97      2.73 o 
   7   9   7       36.47       36.13      9.86 o 
   8   9   7       36.43       28.92      8.33 o 
   0  10   7      189.22      194.32     15.28 o 
   1  10   7       30.15       31.01      4.45 o 
   2  10   7       20.15       21.45      3.36 o 
   3  10   7       28.50       26.55      5.19 o 
   4  10   7      113.37      117.71      4.24 o 
   5  10   7       29.31       25.08      5.84 o 
   6  10   7       69.97       89.40      6.14 o 
   7  10   7       50.38       53.07     13.63 o 
   0  11   7       97.18      106.36      7.58 o 
   1  11   7       30.21       28.19      4.26 o 
   2  11   7       14.09       12.08      3.58 o 
   3  11   7       37.57       38.12      8.42 o 
   4  11   7       59.90       66.83      5.12 o 
   5  11   7        7.10        4.00      2.36 o 
   6  11   7        8.24        9.13      3.60 o 
   0  12   7      111.96      155.58      8.39 o 
   1  12   7        4.74        4.16      2.59 o 
   2  12   7       78.02       80.98      5.11 o 
   3  12   7       11.57        6.19      2.65 o 
   4  12   7       25.05       24.60      5.64 o 
   0   0   8      161.13      128.93      7.04 o 
   1   0   8       65.68       70.35      2.19 o 
   2   0   8     2509.31     2330.87     23.71 o 
   3   0   8       41.00       45.39      1.14 o 
   4   0   8       89.05       77.18      1.86 o 
   5   0   8      436.48      414.07     10.37 o 
   6   0   8      114.03      115.39      2.86 o 
   7   0   8     1453.83     1491.64     16.90 o 
   8   0   8      811.75      823.91     20.70 o 
   9   0   8       14.03       17.17      3.57 o 
  10   0   8      132.92      144.49      6.40 o 
  11   0   8        2.76        4.13      2.15 o 
   0   1   8       94.67      103.24      1.62 o 
   1   1   8     1172.01     1139.15     14.56 o 
   2   1   8      936.78      932.42      5.24 o 
   3   1   8     1123.36     1090.96      7.98 o 
   4   1   8       47.00       45.23      1.08 o 
   5   1   8       37.28       31.40      1.31 o 
   6   1   8      160.68      164.40      2.90 o 
   7   1   8      503.14      517.84      6.36 o 
   8   1   8       90.78       91.66      2.53 o 
   9   1   8       54.44       55.40      2.48 o 
  10   1   8       87.11       97.13      4.05 o 
  11   1   8        3.57        2.42      1.11 o 
   0   2   8       50.22       47.63      1.36 o 
   1   2   8      359.20      385.48      4.32 o 
   2   2   8     2182.00     2206.58     24.50 o 
   3   2   8     3271.67     3326.41     31.49 o 
   4   2   8       34.90       38.01      1.23 o 
   5   2   8      699.83      708.29      8.42 o 
   6   2   8      379.31      399.29      6.24 o 
   7   2   8      219.34      216.06      4.57 o 
   8   2   8      880.57      890.62     15.70 o 
   9   2   8      121.47      117.52      3.83 o 
  10   2   8       26.67       19.98      2.95 o 
  11   2   8        8.05        6.27      1.59 o 
   0   3   8       21.24       22.14      2.21 o 
   1   3   8       13.66       16.33      1.74 o 
   2   3   8     1554.06     1524.21     17.27 o 
   3   3   8      557.72      534.44      6.85 o 
   4   3   8      359.80      357.59      5.21 o 
   5   3   8      282.10      288.61      4.00 o 
   6   3   8      154.06      151.07      2.88 o 
   7   3   8      411.64      373.00      7.09 o 
   8   3   8        8.00       10.51      2.04 o 
   9   3   8       26.58       26.77      4.05 o 
  10   3   8        3.80        5.16      1.63 o 
  11   3   8       83.73       93.80      7.01 o 
   0   4   8      307.82      281.51      4.10 o 
   1   4   8      309.43      331.43      3.62 o 
   2   4   8      167.68      175.03      2.85 o 
   3   4   8      502.42      532.56      5.33 o 
   4   4   8      367.03      369.94      4.93 o 
   5   4   8       23.27       22.12      3.05 o 
   6   4   8      352.55      383.43      7.11 o 
   7   4   8      196.05      177.61      4.60 o 
   8   4   8      222.36      223.17      4.78 o 
   9   4   8      137.17      137.19      6.52 o 
  10   4   8       72.92       72.28      4.02 o 
  11   4   8      148.98      151.63      6.54 o 
   0   5   8      214.99      211.31      5.21 o 
   1   5   8      399.96      398.87      5.06 o 
   2   5   8      301.71      319.39      4.13 o 
   3   5   8      161.62      188.72      1.85 o 
   4   5   8      376.79      405.70      6.52 o 
   5   5   8      389.21      386.98      6.62 o 
   6   5   8      432.50      434.70      8.63 o 
   7   5   8      221.15      262.23      6.38 o 
   8   5   8      320.09      325.64      6.62 o 
   9   5   8        9.58        6.99      1.89 o 
  10   5   8        2.46        4.07      1.82 o 
   0   6   8       16.67        8.88      3.37 o 
   1   6   8      111.31      104.91      3.13 o 
   2   6   8      355.93      343.92      5.66 o 
   3   6   8      203.46      199.12      3.59 o 
   4   6   8       25.08       23.07      3.28 o 
   5   6   8      176.25      185.50      3.80 o 
   6   6   8      100.46       89.94      2.86 o 
   7   6   8       65.85       61.90      3.97 o 
   8   6   8        8.28        7.73      1.97 o 
   9   6   8       85.78       98.72      4.84 o 
  10   6   8       39.28       44.12      8.01 o 
   0   7   8      179.79      204.07      5.72 o 
   1   7   8      425.26      431.12      8.00 o 
   2   7   8        6.26        9.60      2.06 o 
   3   7   8     1118.77     1145.87     12.21 o 
   4   7   8      793.74      800.31     10.17 o 
   5   7   8      130.32      107.73      3.23 o 
   6   7   8       12.56       14.33      3.01 o 
   7   7   8      198.93      198.41      7.40 o 
   8   7   8       45.25       41.58     11.18 o 
   9   7   8      181.74      210.41      8.28 o 
   0   8   8      504.19      497.60     10.93 o 
   1   8   8      261.21      262.97      5.53 o 
   2   8   8      215.70      209.15      4.58 o 
   3   8   8       77.13       67.52      3.83 o 
   4   8   8      219.50      218.43      5.08 o 
   5   8   8      130.50      114.63      3.60 o 
   6   8   8        8.20        9.65      2.13 o 
   7   8   8        2.40        2.53      1.65 o 
   8   8   8       19.38       17.62      4.22 o 
   9   8   8       86.83       90.12      7.65 o 
   0   9   8        2.98        0.64      2.46 o 
   1   9   8      284.75      277.94      5.45 o 
   2   9   8       97.36      108.65      5.64 o 
   3   9   8       42.18       35.82      5.90 o 
   4   9   8      139.64      143.36      5.32 o 
   5   9   8      151.06      142.61      5.68 o 
   6   9   8       21.23       22.47      4.70 o 
   7   9   8       30.96       29.63      5.63 o 
   8   9   8       39.24       40.36      7.73 o 
   0  10   8      325.95      303.80     10.19 o 
   1  10   8      178.92      167.11      6.14 o 
   2  10   8       27.80       22.06      3.43 o 
   3  10   8       25.33       25.27      5.04 o 
   4  10   8       79.02       78.78      4.24 o 
   5  10   8       69.19       60.32      4.23 o 
   6  10   8        4.38        4.58      2.69 o 
   7  10   8       35.39       22.67      6.43 o 
   0  11   8       67.91       63.41     11.31 o 
   1  11   8       18.25       13.95      4.03 o 
   2  11   8        3.45        2.85      1.39 o 
   3  11   8        8.53        8.98      2.53 o 
   4  11   8       11.64        7.70      2.29 o 
   5  11   8       57.63       46.24     10.45 o 
   0  12   8       14.51       11.30      4.23 o 
   1  12   8      111.12      116.16      4.84 o 
   2  12   8       29.41       28.66      6.59 o 
   3  12   8       43.10       37.64      8.88 o 
   1   0   9       22.49       20.12      0.70 o 
   2   0   9      295.97      327.97      3.82 o 
   3   0   9       53.31       43.11      1.58 o 
   4   0   9      879.57      910.51     19.26 o 
   5   0   9       27.98       27.43      1.24 o 
   6   0   9       77.51       72.69      2.18 o 
   7   0   9      258.71      254.61      6.10 o 
   8   0   9       17.35       20.28      3.48 o 
   9   0   9        0.81        2.65      1.45 o 
  10   0   9       28.00       31.57      6.20 o 
  11   0   9        2.90        2.90      1.91 o 
   0   1   9      166.03      154.65      2.71 o 
   1   1   9      315.73      310.77      2.55 o 
   2   1   9     1750.28     1790.56     23.56 o 
   3   1   9      320.47      335.03      3.09 o 
   4   1   9       62.16       60.39      1.16 o 
   5   1   9      117.83      117.82      2.18 o 
   6   1   9     1164.88     1180.45     13.98 o 
   7   1   9       55.21       47.80      2.32 o 
   8   1   9        1.55        2.27      0.79 o 
   9   1   9       10.09       10.09      1.57 o 
  10   1   9       66.18       66.49      3.52 o 
  11   1   9       39.76       31.94      4.75 o 
   0   2   9      229.78      205.82      3.00 o 
   1   2   9      157.12      164.06      1.84 o 
   2   2   9     2256.30     2295.18     34.07 o 
   3   2   9     1068.34     1122.07     10.43 o 
   4   2   9      128.05      142.69      2.25 o 
   5   2   9      540.29      529.15      5.82 o 
   6   2   9      196.36      206.33      3.05 o 
   7   2   9      530.81      523.92      6.99 o 
   8   2   9       21.55       18.09      2.53 o 
   9   2   9      326.98      340.34      7.98 o 
  10   2   9       18.77       13.40      2.53 o 
  11   2   9       68.76       51.89      8.16 o 
   0   3   9      350.15      367.57      4.90 o 
   1   3   9      266.85      267.61      3.16 o 
   2   3   9     1747.90     1769.47     20.99 o 
   3   3   9      550.97      564.20      6.61 o 
   4   3   9      464.24      471.88      4.94 o 
   5   3   9      229.90      231.39      3.80 o 
   6   3   9      412.80      434.95      7.35 o 
   7   3   9       82.34       77.54      3.85 o 
   8   3   9       34.19       31.13      4.35 o 
   9   3   9       25.10       21.28      2.73 o 
  10   3   9       96.43       94.19      3.97 o 
  11   3   9       48.66       35.96      6.71 o 
   0   4   9       24.80       25.48      2.04 o 
   1   4   9       29.05       29.43      1.57 o 
   2   4   9      315.76      312.06      3.29 o 
   3   4   9      299.43      321.39      3.85 o 
   4   4   9      318.17      314.35      5.92 o 
   5   4   9       53.30       56.08      2.48 o 
   6   4   9      167.21      168.31      3.83 o 
   7   4   9      184.18      197.26      4.69 o 
   8   4   9       15.47       14.07      1.98 o 
   9   4   9       19.64       18.57      2.73 o 
  10   4   9      388.87      413.88      5.57 o 
  11   4   9       19.97       10.27      5.79 o 
   0   5   9        2.09        4.90      1.79 o 
   1   5   9     1393.80     1439.64     15.82 o 
   2   5   9       69.50       81.41      2.45 o 
   3   5   9       28.51       39.16      2.81 o 
   4   5   9       11.68       10.12      1.66 o 
   5   5   9       38.35       44.24      3.51 o 
   6   5   9      183.29      165.65      3.83 o 
   7   5   9      459.57      456.81      8.87 o 
   8   5   9      118.53      120.01      4.66 o 
   9   5   9       47.61       43.39      5.63 o 
  10   5   9       29.97       27.91      4.96 o 
   0   6   9      655.81      654.41     17.21 o 
   1   6   9      228.93      227.82      4.44 o 
   2   6   9      186.68      184.76      3.70 o 
   3   6   9      185.09      182.38      3.19 o 
   4   6   9       55.10       55.42      4.22 o 
   5   6   9      504.81      490.00      8.06 o 
   6   6   9      302.65      284.08      5.19 o 
   7   6   9       34.74       26.79      5.16 o 
   8   6   9      152.73      157.18      4.00 o 
   9   6   9       53.37       45.00      7.79 o 
  10   6   9      190.57      219.19      5.08 o 
   0   7   9     1296.95     1320.64     25.45 o 
   1   7   9      551.36      536.05      7.75 o 
   2   7   9      261.48      246.53      4.66 o 
   3   7   9      426.67      445.04      6.47 o 
   4   7   9      475.43      443.07      8.18 o 
   5   7   9      109.75      115.80      3.17 o 
   6   7   9       31.01       28.58      5.78 o 
   7   7   9       26.38       22.26      4.86 o 
   8   7   9       34.52       32.12      5.87 o 
   9   7   9       78.91       79.37      4.57 o 
   0   8   9      456.31      464.89     15.55 o 
   1   8   9      256.83      260.09      5.06 o 
   2   8   9      302.83      288.02      7.76 o 
   3   8   9       15.52       11.65      2.32 o 
   4   8   9        6.21        2.40      1.61 o 
   5   8   9       25.60       26.18      3.85 o 
   6   8   9       29.36       29.65      5.43 o 
   7   8   9       17.81       18.42      3.77 o 
   8   8   9       29.78       18.96      5.07 o 
   0   9   9      137.51      128.03      8.19 o 
   1   9   9       55.56       51.35      7.61 o 
   2   9   9      319.34      312.48      6.61 o 
   3   9   9       88.58       82.39      4.52 o 
   4   9   9       45.50       43.23      6.09 o 
   5   9   9       72.16       72.72      6.51 o 
   6   9   9       15.76       11.26      3.15 o 
   7   9   9       38.62       33.40      7.45 o 
   8   9   9       22.02       21.38      5.08 o 
   0  10   9      179.58      156.25      7.36 o 
   1  10   9      121.94      107.92      5.37 o 
   2  10   9       34.76       42.16      6.52 o 
   3  10   9       59.37       69.41      6.21 o 
   4  10   9       32.83       26.56      5.40 o 
   5  10   9       74.17       68.67      4.02 o 
   6  10   9        2.41        3.61      2.23 o 
   0  11   9      128.24      131.54      6.91 o 
   1  11   9       79.38       83.87      5.56 o 
   2  11   9       12.17       12.09      3.56 o 
   3  11   9       67.31       80.03      6.25 o 
   4  11   9      100.25       98.45      4.45 o 
   5  11   9      113.50      116.47      4.60 o 
   0  12   9       66.08       76.66      7.25 o 
   1  12   9        7.36        3.88      2.30 o 
   2  12   9       18.28       17.05      3.74 o 
   3  12   9       42.97       40.21     10.72 o 
   0   0  10       26.55       17.63      5.75 o 
   1   0  10     1223.62     1224.65     23.92 o 
   2   0  10      767.45      768.53     11.73 o 
   3   0  10        0.57        1.36      1.56 o 
   4   0  10       20.99       19.70      1.63 o 
   5   0  10       11.30       15.82      2.26 o 
   6   0  10      890.90      923.14     14.61 o 
   7   0  10       16.89       15.85      2.68 o 
   8   0  10       12.97       13.84      3.12 o 
   9   0  10      115.53      129.41      5.77 o 
  10   0  10        0.01        1.78      1.89 o 
  11   0  10        0.00        2.23      2.12 o 
   0   1  10      258.32      253.51      4.56 o 
   1   1  10       75.58       74.30      1.52 o 
   2   1  10     3345.99     3355.04     28.25 o 
   3   1  10     2378.38     2432.84     54.39 o 
   4   1  10       78.09       77.37      1.48 o 
   5   1  10       22.19       24.94      1.64 o 
   6   1  10       57.93       53.07      1.78 o 
   7   1  10      245.57      244.19      3.55 o 
   8   1  10       39.66       38.46      2.67 o 
   9   1  10        7.62        6.32      1.57 o 
  10   1  10       17.23       17.78      2.79 o 
  11   1  10       23.01       24.95      4.49 o 
   0   2  10      337.54      304.01      4.77 o 
   1   2  10      516.87      510.57      4.34 o 
   2   2  10     2258.66     2275.82     25.98 o 
   3   2  10     1037.17     1038.38      9.38 o 
   4   2  10       39.04       39.13      1.36 o 
   5   2  10       58.45       56.14      1.71 o 
   6   2  10      879.94      848.80     13.14 o 
   7   2  10       76.09       73.62      2.38 o 
   8   2  10      212.06      216.17      4.52 o 
   9   2  10       95.92       92.91      4.21 o 
  10   2  10       45.28       46.92      5.52 o 
  11   2  10       55.53       54.26      6.69 o 
   0   3  10      222.51      249.76      3.99 o 
   1   3  10       91.66       92.15      1.57 o 
   2   3  10     1280.01     1296.01     12.80 o 
   3   3  10       43.38       49.43      1.25 o 
   4   3  10      197.95      221.39      3.69 o 
   5   3  10      309.74      322.51      4.36 o 
   6   3  10      181.15      178.98      3.87 o 
   7   3  10      176.42      175.44      4.20 o 
   8   3  10      389.96      393.01     11.74 o 
   9   3  10       32.16       30.59      3.97 o 
  10   3  10       70.95       78.26      6.14 o 
  11   3  10      114.45      112.20      4.53 o 
   0   4  10       72.36       72.92      2.99 o 
   1   4  10       38.65       34.31      1.65 o 
   2   4  10      174.56      153.69      2.13 o 
   3   4  10       86.24       81.92      1.64 o 
   4   4  10       39.88       47.20      1.96 o 
   5   4  10      292.83      285.70      4.70 o 
   6   4  10       67.51       63.81      2.34 o 
   7   4  10      490.69      484.75      7.52 o 
   8   4  10      113.05      121.30      3.87 o 
   9   4  10       37.37       31.12      4.10 o 
  10   4  10      281.45      316.96      7.02 o 
   0   5  10      306.33      343.28      5.38 o 
   1   5  10     1135.60     1170.57     10.51 o 
   2   5  10      263.32      246.69      3.94 o 
   3   5  10       82.18       92.50      1.62 o 
   4   5  10      201.94      188.86      2.78 o 
   5   5  10       57.47       62.88      2.96 o 
   6   5  10      355.58      352.61      7.04 o 
   7   5  10       98.66       99.50      3.22 o 
   8   5  10      163.50      191.28      5.43 o 
   9   5  10        9.59        7.25      1.97 o 
  10   5  10       27.16       25.20      5.15 o 
   0   6  10       38.63       37.97      3.46 o 
   1   6  10      593.26      600.93      7.74 o 
   2   6  10      214.04      217.84      2.86 o 
   3   6  10       88.72       90.03      2.66 o 
   4   6  10      113.32      112.42      3.86 o 
   5   6  10      374.10      349.46      6.34 o 
   6   6  10       62.43       71.28      3.18 o 
   7   6  10       27.65       22.87      3.44 o 
   8   6  10       15.98       17.93      2.74 o 
   9   6  10       66.15       64.73      5.91 o 
  10   6  10       19.65       14.56      3.29 o 
   0   7  10      486.61      478.00      8.65 o 
   1   7  10      192.16      189.49      3.99 o 
   2   7  10      186.89      181.85      4.29 o 
   3   7  10       67.02       64.28      4.68 o 
   4   7  10      122.15      119.08      3.78 o 
   5   7  10       45.21       31.79      3.95 o 
   6   7  10       22.76       18.63      4.10 o 
   7   7  10      106.69      108.56      5.72 o 
   8   7  10       50.09       43.47      5.23 o 
   9   7  10       23.22       15.37      4.52 o 
   0   8  10      311.93      304.13     10.52 o 
   1   8  10      229.45      214.82      6.43 o 
   2   8  10       96.31       90.36      2.96 o 
   3   8  10      155.35      154.86      4.23 o 
   4   8  10       73.98       55.35      4.90 o 
   5   8  10      138.46      136.31      6.05 o 
   6   8  10        2.95        3.82      1.41 o 
   7   8  10      106.28      114.98      5.33 o 
   8   8  10       42.58       37.12     10.63 o 
   0   9  10       19.65       20.79      4.14 o 
   1   9  10      157.27      155.17      4.42 o 
   2   9  10      238.10      254.86      5.72 o 
   3   9  10        4.63        4.34      1.84 o 
   4   9  10      316.46      341.71      7.19 o 
   5   9  10        3.71        4.01      1.34 o 
   6   9  10       10.00       11.31      2.93 o 
   7   9  10       34.31       27.36      7.58 o 
   0  10  10       15.91       12.44      3.16 o 
   1  10  10        5.46        5.24      1.92 o 
   2  10  10       83.03       74.03      5.47 o 
   3  10  10       78.26       88.42      3.69 o 
   4  10  10       70.57       71.10      4.71 o 
   5  10  10      168.36      188.57      5.37 o 
   6  10  10      106.36      109.98      5.04 o 
   0  11  10      270.92      261.26      8.02 o 
   1  11  10      212.14      240.54      6.80 o 
   2  11  10       20.37       14.11      3.06 o 
   3  11  10       18.32       18.16      3.73 o 
   4  11  10       24.93       24.88      5.50 o 
   5  11  10       13.21       10.73      3.98 o 
   0  12  10        0.14        3.26      2.50 o 
   1  12  10       11.96       13.78      3.86 o 
   2  12  10       12.59        8.75      2.40 o 
   1   0  11      387.60      353.64      5.44 o 
   2   0  11        0.86        2.74      0.84 o 
   3   0  11      767.33      748.60      7.96 o 
   4   0  11      416.51      488.88      6.66 o 
   5   0  11       54.04       55.17      2.06 o 
   6   0  11      643.41      680.59     11.21 o 
   7   0  11      927.18      942.21     26.82 o 
   8   0  11        4.32        8.20      1.81 o 
   9   0  11       28.49       26.52      7.35 o 
  10   0  11        1.73        0.62      1.21 o 
  11   0  11      142.25      167.57      4.83 o 
   0   1  11     1079.53     1124.78     26.18 o 
   1   1  11      239.08      255.96      2.09 o 
   2   1  11     1016.75     1032.85      8.98 o 
   3   1  11      318.02      307.42      2.81 o 
   4   1  11       21.17       21.15      1.20 o 
   5   1  11      129.36      122.63      2.57 o 
   6   1  11      744.07      744.95      7.04 o 
   7   1  11        9.67        7.09      1.28 o 
   8   1  11      125.91      128.78      3.04 o 
   9   1  11       53.90       56.10      2.46 o 
  10   1  11       19.34       16.54      2.61 o 
  11   1  11       69.76       75.47      4.47 o 
   0   2  11        4.49        4.58      0.88 o 
   1   2  11      174.95      183.89      2.38 o 
   2   2  11      670.98      688.34      9.05 o 
   3   2  11      179.22      178.63      1.85 o 
   4   2  11      462.44      473.24      5.14 o 
   5   2  11      177.92      183.50      2.00 o 
   6   2  11      178.70      172.23      3.29 o 
   7   2  11       35.34       41.81      5.32 o 
   8   2  11      225.18      223.36      4.91 o 
   9   2  11      122.53      118.04      5.78 o 
  10   2  11      102.04      111.94      2.72 o 
  11   2  11        4.29        4.16      1.29 o 
   0   3  11      597.20      615.36     10.39 o 
   1   3  11      724.61      763.24      6.21 o 
   2   3  11      139.66      154.51      3.50 o 
   3   3  11      473.51      478.62      4.76 o 
   4   3  11      117.95      114.16      1.81 o 
   5   3  11      383.50      381.48      4.89 o 
   6   3  11       99.15       98.38      2.42 o 
   7   3  11       78.52       79.93      3.05 o 
   8   3  11      425.76      401.59      6.99 o 
   9   3  11      157.17      157.40      4.24 o 
  10   3  11        5.04        5.29      1.67 o 
   0   4  11      267.81      259.52      6.02 o 
   1   4  11      362.16      351.74      3.94 o 
   2   4  11     1835.99     1986.90     31.07 o 
   3   4  11     1148.81     1215.10     12.14 o 
   4   4  11      527.30      532.39      6.68 o 
   5   4  11      506.74      508.46      5.05 o 
   6   4  11       81.60       71.43      1.99 o 
   7   4  11       93.03       77.04      2.87 o 
   8   4  11      324.29      330.21      8.37 o 
   9   4  11       37.88       34.31      4.79 o 
  10   4  11      160.56      183.88      6.83 o 
   0   5  11      199.69      190.23      3.93 o 
   1   5  11      193.35      195.30      3.13 o 
   2   5  11      264.16      245.78      4.99 o 
   3   5  11       26.17       21.80      1.39 o 
   4   5  11      663.18      638.49      6.59 o 
   5   5  11      117.64      131.94      3.82 o 
   6   5  11      386.10      365.09      4.99 o 
   7   5  11       74.47       87.95      5.45 o 
   8   5  11      124.16      130.25      3.78 o 
   9   5  11      136.93      144.03      3.80 o 
  10   5  11       44.32       39.52      7.29 o 
   0   6  11      293.27      291.73      9.82 o 
   1   6  11      543.97      541.28      6.74 o 
   2   6  11      690.72      708.99      7.82 o 
   3   6  11      305.12      298.56      6.20 o 
   4   6  11      253.06      234.92      4.74 o 
   5   6  11        5.82        7.58      1.72 o 
   6   6  11      128.80      133.98      3.61 o 
   7   6  11       37.37       29.99      4.93 o 
   8   6  11       11.59        7.78      1.80 o 
   9   6  11       52.45       58.77      5.18 o 
   0   7  11      331.56      341.18      7.61 o 
   1   7  11       67.98       69.73      2.40 o 
   2   7  11      615.40      607.66      8.41 o 
   3   7  11      165.91      166.31      4.02 o 
   4   7  11      386.81      378.79      6.01 o 
   5   7  11      108.83       90.65      4.20 o 
   6   7  11       38.34       34.30      5.54 o 
   7   7  11       40.40       53.52      6.46 o 
   8   7  11      172.92      181.80      5.33 o 
   9   7  11       11.10        8.47      2.26 o 
   0   8  11      523.72      537.48     11.88 o 
   1   8  11       97.48       89.22      2.61 o 
   2   8  11      101.24       93.84      3.02 o 
   3   8  11       13.69       12.60      2.12 o 
   4   8  11      348.71      327.22      8.19 o 
   5   8  11        7.73        8.44      1.68 o 
   6   8  11       84.95       89.97      3.49 o 
   7   8  11       62.99       45.08      7.71 o 
   8   8  11      166.49      183.75      5.97 o 
   0   9  11        3.76        6.32      2.45 o 
   1   9  11       24.93       21.81      3.49 o 
   2   9  11       79.37       74.14      4.18 o 
   3   9  11       37.97       30.74      4.97 o 
   4   9  11       81.04       87.77      3.67 o 
   5   9  11      133.80      133.76      4.11 o 
   6   9  11       26.41       26.84      5.16 o 
   7   9  11       23.74       22.50      4.27 o 
   0  10  11      199.66      200.15      6.11 o 
   1  10  11      101.32       98.66      4.09 o 
   2  10  11       12.54       12.91      2.46 o 
   3  10  11       51.73       34.83      6.33 o 
   4  10  11        0.53        2.30      1.66 o 
   5  10  11       16.42       12.76      3.05 o 
   6  10  11       37.53       25.14      7.35 o 
   0  11  11       28.56       32.42      8.22 o 
   1  11  11      446.19      471.79      6.43 o 
   2  11  11       34.61       38.59      5.46 o 
   3  11  11       17.48       20.46      4.37 o 
   4  11  11       81.09       92.86      5.93 o 
   0  12  11      124.65      111.84     11.44 o 
   0   0  12      315.30      331.49      8.24 o 
   1   0  12      389.07      390.24      6.14 o 
   2   0  12      604.29      641.44      8.71 o 
   3   0  12      539.12      592.87     10.28 o 
   4   0  12      742.85      775.61     14.55 o 
   5   0  12      533.13      568.92      9.91 o 
   6   0  12      881.96      916.60     10.23 o 
   7   0  12      205.71      201.81      7.53 o 
   8   0  12      436.46      449.72     11.53 o 
   9   0  12        0.02        1.69      2.14 o 
  10   0  12      232.85      243.38     10.84 o 
  11   0  12       17.99       18.32      5.27 o 
   0   1  12      992.49     1059.70     20.03 o 
   1   1  12       26.08       31.24      0.97 o 
   2   1  12      111.28      101.71      1.81 o 
   3   1  12      485.20      516.48      5.26 o 
   4   1  12       80.47       80.64      1.86 o 
   5   1  12      876.73      899.12      9.04 o 
   6   1  12     1581.65     1626.49     12.82 o 
   7   1  12      285.15      284.75      5.39 o 
   8   1  12       36.60       31.86      3.66 o 
   9   1  12        6.10        5.98      1.45 o 
  10   1  12        9.97        8.59      2.16 o 
  11   1  12       32.08       24.81      4.13 o 
   0   2  12      174.35      186.13      3.21 o 
   1   2  12      122.56      122.62      2.37 o 
   2   2  12       67.94       74.57      1.97 o 
   3   2  12       99.74      101.40      1.49 o 
   4   2  12      105.45      105.87      1.82 o 
   5   2  12      309.72      314.54      4.18 o 
   6   2  12       64.07       62.57      1.89 o 
   7   2  12      167.68      160.64      3.63 o 
   8   2  12       88.18       89.34      3.91 o 
   9   2  12      107.00       98.04      2.91 o 
  10   2  12       18.32       16.68      3.21 o 
   0   3  12       30.22       31.86      3.06 o 
   1   3  12       43.55       42.38      1.24 o 
   2   3  12       84.08       73.77      1.54 o 
   3   3  12      184.63      185.46      2.66 o 
   4   3  12      147.44      152.42      2.44 o 
   5   3  12       61.80       48.34      1.97 o 
   6   3  12       53.38       46.40      2.28 o 
   7   3  12      170.89      170.96      5.18 o 
   8   3  12      334.03      366.38      9.21 o 
   9   3  12      134.03      152.40      3.46 o 
  10   3  12       40.35       32.54      6.27 o 
   0   4  12      162.02      158.40      4.11 o 
   1   4  12       67.97       68.87      1.59 o 
   2   4  12      238.53      222.35      4.32 o 
   3   4  12      492.09      511.61      6.02 o 
   4   4  12     1119.60     1161.44     12.93 o 
   5   4  12      374.36      368.53      4.82 o 
   6   4  12      133.15      122.78      2.61 o 
   7   4  12        2.29        3.49      1.15 o 
   8   4  12       73.99       68.41      3.51 o 
   9   4  12       43.41       36.92      6.15 o 
  10   4  12       41.30       31.05      7.33 o 
   0   5  12      168.16      168.07      3.97 o 
   1   5  12      309.66      316.48      4.04 o 
   2   5  12      128.44      115.07      2.11 o 
   3   5  12       88.46       84.71      1.85 o 
   4   5  12       21.66       18.30      2.35 o 
   5   5  12      140.16      135.20      2.70 o 
   6   5  12      588.22      553.31      7.45 o 
   7   5  12       11.30        7.64      1.85 o 
   8   5  12      191.03      193.52      4.24 o 
   9   5  12       40.77       37.17      5.28 o 
  10   5  12       58.33       52.41      5.64 o 
   0   6  12        3.24        2.84      1.57 o 
   1   6  12      492.91      490.01      5.73 o 
   2   6  12      349.81      360.03      3.99 o 
   3   6  12       11.92       10.85      1.65 o 
   4   6  12       43.87       36.36      3.88 o 
   5   6  12       16.21       12.09      2.25 o 
   6   6  12       13.91       13.99      2.22 o 
   7   6  12       75.30       74.48      3.75 o 
   8   6  12       18.31       16.76      3.59 o 
   9   6  12      166.13      159.54      5.59 o 
   0   7  12      283.95      250.41      5.60 o 
   1   7  12        2.18        2.67      0.88 o 
   2   7  12      136.90      153.79      3.02 o 
   3   7  12       80.87       90.10      3.31 o 
   4   7  12       70.49       70.51      3.64 o 
   5   7  12        1.82        2.78      1.19 o 
   6   7  12       93.31      101.93      3.32 o 
   7   7  12       21.56       16.63      3.21 o 
   8   7  12       63.42       61.12      3.46 o 
   0   8  12        0.04        2.69      1.74 o 
   1   8  12       87.49       90.37      3.70 o 
   2   8  12      156.85      151.38      3.87 o 
   3   8  12       13.19        7.65      1.79 o 
   4   8  12      556.47      576.65     12.88 o 
   5   8  12       84.44       76.79      3.81 o 
   6   8  12       13.19       11.13      2.25 o 
   7   8  12       66.05       60.66      5.42 o 
   8   8  12       61.38       52.73     11.90 o 
   0   9  12       59.24       54.37      3.91 o 
   1   9  12        8.70        8.84      1.65 o 
   2   9  12       56.50       52.60      4.92 o 
   3   9  12       34.62       30.81      4.87 o 
   4   9  12       97.66      107.70      3.45 o 
   5   9  12       35.25       30.67      4.55 o 
   6   9  12      127.97      139.72      7.17 o 
   7   9  12       68.47       95.67     11.31 o 
   0  10  12       19.83       15.28      4.61 o 
   1  10  12       94.41       95.16      4.07 o 
   2  10  12      114.14      118.50      3.83 o 
   3  10  12       19.12       18.20      3.06 o 
   4  10  12      147.10      147.75      4.10 o 
   5  10  12      274.56      288.92      5.60 o 
   0  11  12       62.80       43.78     11.12 o 
   1  11  12      126.56      152.88      6.29 o 
   2  11  12       39.68       25.28      4.52 o 
   3  11  12       70.79       73.71      5.09 o 
   1   0  13      475.87      551.67     13.00 o 
   2   0  13      354.63      354.81      4.16 o 
   3   0  13        2.05        5.84      1.41 o 
   4   0  13      358.95      361.36      6.01 o 
   5   0  13      107.08      105.11      3.64 o 
   6   0  13       41.58       46.43      2.86 o 
   7   0  13       48.55       51.40      2.41 o 
   8   0  13        3.43        3.81      1.29 o 
   9   0  13        2.12        2.31      1.08 o 
  10   0  13       15.51       14.52      3.71 o 
   0   1  13      716.61      763.02     11.54 o 
   1   1  13      619.44      622.86      7.29 o 
   2   1  13      133.80      125.76      1.79 o 
   3   1  13       60.58       57.47      1.64 o 
   4   1  13        5.36        7.19      1.03 o 
   5   1  13      480.19      476.56      4.38 o 
   6   1  13      259.66      258.56      3.24 o 
   7   1  13       91.15       87.35      2.21 o 
   8   1  13       76.18       69.50      2.10 o 
   9   1  13       30.16       28.81      3.97 o 
  10   1  13       48.83       51.17      5.91 o 
   0   2  13      560.80      530.64     15.47 o 
   1   2  13      410.31      424.96      4.57 o 
   2   2  13      281.29      278.22      3.13 o 
   3   2  13     1424.54     1504.03     20.02 o 
   4   2  13       25.37       26.03      2.47 o 
   5   2  13     1072.18     1114.25      8.92 o 
   6   2  13      312.53      324.24      5.47 o 
   7   2  13       70.41       68.37      3.04 o 
   8   2  13      160.73      164.40      4.63 o 
   9   2  13        7.90        6.75      1.57 o 
  10   2  13       35.20       39.60      3.34 o 
   0   3  13        7.40       11.76      2.12 o 
   1   3  13     1027.96     1059.84      9.54 o 
   2   3  13      185.21      192.18      2.76 o 
   3   3  13       64.36       68.92      1.78 o 
   4   3  13      710.64      732.76      7.98 o 
   5   3  13       45.77       55.64      1.97 o 
   6   3  13       75.61       68.97      2.57 o 
   7   3  13       48.43       50.16      2.94 o 
   8   3  13       59.24       56.68      3.29 o 
   9   3  13       83.08       89.12      5.82 o 
  10   3  13       50.91       48.04      5.52 o 
   0   4  13      147.39      140.02      2.70 o 
   1   4  13       95.80       96.97      2.24 o 
   2   4  13       46.06       53.90      1.95 o 
   3   4  13      199.55      199.66      2.88 o 
   4   4  13      297.85      281.69      3.67 o 
   5   4  13      160.54      152.97      2.59 o 
   6   4  13       34.73       34.58      4.64 o 
   7   4  13       90.29       81.22      3.50 o 
   8   4  13      133.65      124.82      2.90 o 
   9   4  13      165.37      171.19      6.57 o 
  10   4  13       31.26       26.77      7.58 o 
   0   5  13       94.05       92.05      2.42 o 
   1   5  13      383.79      374.69      4.54 o 
   2   5  13      222.53      239.34      4.19 o 
   3   5  13      132.32      124.49      2.48 o 
   4   5  13       24.63       26.29      3.52 o 
   5   5  13       37.43       36.12      3.16 o 
   6   5  13        0.57        2.17      1.02 o 
   7   5  13      166.14      167.13      5.11 o 
   8   5  13        9.79        8.18      1.71 o 
   9   5  13       63.61       61.81      5.21 o 
   0   6  13     1499.89     1541.35     20.42 o 
   1   6  13      399.25      396.97      4.88 o 
   2   6  13      266.41      255.93      3.58 o 
   3   6  13      646.21      595.01      9.41 o 
   4   6  13      100.95       94.73      2.33 o 
   5   6  13       24.89       20.51      3.05 o 
   6   6  13      131.10      129.71      3.69 o 
   7   6  13      127.10      130.91      3.99 o 
   8   6  13       58.19       68.68      5.07 o 
   9   6  13       46.96       50.74      4.12 o 
   0   7  13        8.31        8.92      2.47 o 
   1   7  13      301.89      294.31      5.28 o 
   2   7  13      122.19      121.15      4.80 o 
   3   7  13      728.24      745.42      9.47 o 
   4   7  13       44.76       40.98      5.13 o 
   5   7  13       42.30       34.36      4.69 o 
   6   7  13       23.35       18.29      3.07 o 
   7   7  13       46.66       36.97      7.03 o 
   8   7  13       20.98       15.58      3.12 o 
   0   8  13      395.61      404.19      8.11 o 
   1   8  13      146.01      151.97      3.85 o 
   2   8  13       45.50       51.59      3.73 o 
   3   8  13       18.09       15.57      2.72 o 
   4   8  13        2.79        3.28      1.53 o 
   5   8  13       52.82       48.47      5.22 o 
   6   8  13        3.21        4.85      1.54 o 
   7   8  13        4.80        6.74      2.00 o 
   0   9  13       63.41       74.95      5.52 o 
   1   9  13       51.79       49.19      3.57 o 
   2   9  13       12.02       13.47      1.86 o 
   3   9  13       15.63       13.67      2.39 o 
   4   9  13       13.57        7.63      1.79 o 
   5   9  13       27.88       22.92      4.28 o 
   6   9  13       54.98       42.17      8.72 o 
   0  10  13       60.94       56.84     12.91 o 
   1  10  13      120.77      127.55      4.68 o 
   2  10  13       53.94       59.91      4.14 o 
   3  10  13       15.81       15.27      2.86 o 
   4  10  13        5.23        6.68      1.76 o 
   5  10  13       45.67       32.23      8.11 o 
   0  11  13       75.36       75.78      8.08 o 
   1  11  13       43.31       35.04      6.28 o 
   2  11  13        2.70        3.81      1.51 o 
   3  11  13       55.63       45.07      8.33 o 
   0   0  14     1328.45     1367.15     27.87 o 
   1   0  14      509.51      551.13     11.47 o 
   2   0  14       58.97       59.94      1.55 o 
   3   0  14      206.48      220.75      3.96 o 
   4   0  14      400.33      419.16      6.79 o 
   5   0  14        0.20        1.04      0.88 o 
   6   0  14       16.16       12.22      2.47 o 
   7   0  14        5.04        4.14      1.14 o 
   8   0  14      117.52      115.28      6.92 o 
   9   0  14        2.26        3.14      2.11 o 
  10   0  14        3.33        3.49      1.50 o 
   0   1  14      467.42      457.91     11.13 o 
   1   1  14      126.23      122.43      1.72 o 
   2   1  14      130.80      136.11      1.26 o 
   3   1  14     1158.65     1177.75     11.33 o 
   4   1  14      271.28      275.47      2.34 o 
   5   1  14       86.29       89.45      1.66 o 
   6   1  14       62.47       57.33      1.92 o 
   7   1  14        6.02        5.91      0.94 o 
   8   1  14       12.94       12.05      2.27 o 
   9   1  14      248.77      250.99      5.73 o 
  10   1  14       53.35       60.92      5.74 o 
   0   2  14       60.70       57.54      2.09 o 
   1   2  14       56.37       48.61      1.65 o 
   2   2  14      204.41      212.57      3.30 o 
   3   2  14       10.78       11.13      1.64 o 
   4   2  14       60.41       70.05      2.24 o 
   5   2  14      178.09      177.15      3.27 o 
   6   2  14        9.03       10.15      1.76 o 
   7   2  14       12.78        9.31      1.54 o 
   8   2  14       76.84       77.32      2.67 o 
   9   2  14       77.53       88.28      3.19 o 
  10   2  14        7.77       11.43      2.27 o 
   0   3  14      104.84      101.00      1.96 o 
   1   3  14       18.73       18.48      1.36 o 
   2   3  14      111.46      118.77      2.52 o 
   3   3  14      713.86      730.20      7.70 o 
   4   3  14       64.44       78.48      2.42 o 
   5   3  14      116.72      111.74      2.76 o 
   6   3  14       63.11       65.93      2.44 o 
   7   3  14       94.48       91.11      3.76 o 
   8   3  14       61.31       70.94      4.59 o 
   9   3  14      144.61      146.65      3.34 o 
  10   3  14       20.32       15.99      3.69 o 
   0   4  14      550.77      547.16     10.56 o 
   1   4  14      140.25      135.79      2.15 o 
   2   4  14       36.50       37.55      1.46 o 
   3   4  14      122.01      120.70      2.43 o 
   4   4  14      118.09      110.65      2.74 o 
   5   4  14      145.21      128.84      2.58 o 
   6   4  14       75.03       58.06      3.13 o 
   7   4  14       18.02       12.37      2.50 o 
   8   4  14      137.91      146.53      3.50 o 
   9   4  14      104.44      107.19      6.89 o 
   0   5  14      632.02      692.85      8.70 o 
   1   5  14       23.07       26.97      2.75 o 
   2   5  14      371.25      362.96      5.51 o 
   3   5  14      413.78      405.76      5.37 o 
   4   5  14       47.39       44.60      2.46 o 
   5   5  14      384.39      361.00      6.35 o 
   6   5  14       30.44       22.59      3.24 o 
   7   5  14        4.01        3.38      1.37 o 
   8   5  14       77.89       78.69      3.96 o 
   9   5  14      131.63      140.00      4.09 o 
   0   6  14        0.18       -0.30      1.45 o 
   1   6  14      284.11      270.43      4.72 o 
   2   6  14       35.62       32.69      2.64 o 
   3   6  14      135.33      142.36      3.19 o 
   4   6  14        6.32        3.13      1.35 o 
   5   6  14      341.79      332.16      5.58 o 
   6   6  14      102.23      107.49      2.80 o 
   7   6  14       39.33       34.33      5.84 o 
   8   6  14       54.18       45.18      8.52 o 
   0   7  14      493.15      507.48      9.37 o 
   1   7  14      116.31      115.58      2.84 o 
   2   7  14      122.74      122.41      2.83 o 
   3   7  14      377.40      373.87      6.32 o 
   4   7  14       30.26       29.41      3.87 o 
   5   7  14        4.31        5.32      1.14 o 
   6   7  14       44.77       37.88      5.62 o 
   7   7  14       17.64       17.49      3.45 o 
   8   7  14       13.95       14.41      3.91 o 
   0   8  14      233.29      228.43      6.17 o 
   1   8  14      149.40      140.58      3.77 o 
   2   8  14       45.11       43.60      2.78 o 
   3   8  14       91.02       90.78      3.17 o 
   4   8  14        8.76        4.60      1.22 o 
   5   8  14      129.91      127.57      3.19 o 
   6   8  14        6.36        4.44      1.81 o 
   7   8  14      138.91      154.94      4.38 o 
   0   9  14        0.04        1.35      1.33 o 
   1   9  14       31.46       26.95      3.20 o 
   2   9  14       75.86       74.28      3.35 o 
   3   9  14       27.75       21.09      3.23 o 
   4   9  14       10.58        9.86      2.14 o 
   5   9  14       82.19       91.33      4.51 o 
   6   9  14        6.82        4.60      1.72 o 
   0  10  14      120.86      119.55      7.66 o 
   1  10  14       35.72       34.84      6.21 o 
   2  10  14       27.36       27.18      4.50 o 
   3  10  14        1.86        2.74      1.24 o 
   4  10  14        1.10        2.90      1.42 o 
   0  11  14        6.00        8.23      3.55 o 
   1  11  14      165.37      171.12      4.26 o 
   1   0  15        6.26        4.68      1.94 o 
   2   0  15      113.77      113.74      3.26 o 
   3   0  15      248.17      228.14      2.79 o 
   4   0  15      315.69      325.58      7.03 o 
   5   0  15       75.77       77.35      4.53 o 
   6   0  15      452.25      471.49     10.03 o 
   7   0  15      128.43      126.18      4.61 o 
   8   0  15      209.03      230.21      9.12 o 
   9   0  15       12.28        8.41      2.53 o 
  10   0  15        0.04       -0.07      2.60 o 
   0   1  15       77.29       80.23      4.25 o 
   1   1  15      594.81      607.33      7.84 o 
   2   1  15      185.98      185.35      2.84 o 
   3   1  15      802.94      809.12      9.09 o 
   4   1  15      549.95      554.57      6.20 o 
   5   1  15      235.48      232.16      4.44 o 
   6   1  15      332.27      337.71      5.22 o 
   7   1  15       87.48       87.76      3.19 o 
   8   1  15       13.65       13.52      2.74 o 
   9   1  15       82.42       92.55      7.78 o 
  10   1  15       56.79       62.74      4.60 o 
   0   2  15      505.55      488.78      9.09 o 
   1   2  15      631.05      656.95      7.94 o 
   2   2  15      240.80      248.10      4.95 o 
   3   2  15       57.03       56.04      2.05 o 
   4   2  15       34.80       37.08      1.87 o 
   5   2  15      143.92      146.48      2.41 o 
   6   2  15       25.23       20.53      2.91 o 
   7   2  15       48.75       47.90      2.23 o 
   8   2  15       30.78       29.98      4.92 o 
   9   2  15       67.11       62.76      3.29 o 
  10   2  15       85.31       87.16      3.32 o 
   0   3  15      167.24      146.35      4.34 o 
   1   3  15      193.04      197.14      3.16 o 
   2   3  15       98.47       96.68      2.00 o 
   3   3  15      131.26      133.48      3.10 o 
   4   3  15       82.12       77.80      2.89 o 
   5   3  15      472.79      480.03      9.68 o 
   6   3  15      130.23      131.28      3.81 o 
   7   3  15       44.76       40.68      4.08 o 
   8   3  15       65.17       63.24      3.84 o 
   9   3  15       48.46       63.95      4.92 o 
   0   4  15        2.06        2.71      1.37 o 
   1   4  15      875.03      882.84     11.53 o 
   2   4  15        7.30        3.74      1.20 o 
   3   4  15       40.53       41.81      1.71 o 
   4   4  15       77.07       69.97      2.49 o 
   5   4  15      212.88      217.51      3.77 o 
   6   4  15       42.95       42.66      3.39 o 
   7   4  15      127.97      129.72      3.47 o 
   8   4  15       41.41       30.72      5.94 o 
   9   4  15      192.96      233.35      4.93 o 
   0   5  15       20.90       16.23      3.33 o 
   1   5  15      687.57      687.91      9.26 o 
   2   5  15      213.48      203.83      4.24 o 
   3   5  15        1.97        3.63      1.21 o 
   4   5  15      141.37      147.74      3.45 o 
   5   5  15       65.68       71.14      3.40 o 
   6   5  15      102.88      103.91      3.96 o 
   7   5  15       59.00       47.23      5.95 o 
   8   5  15       10.71       11.42      2.27 o 
   9   5  15       69.52       67.44      5.64 o 
   0   6  15       48.73       63.83      4.51 o 
   1   6  15      877.96      871.35      9.86 o 
   2   6  15       39.89       43.04      3.13 o 
   3   6  15       19.39       19.65      3.57 o 
   4   6  15        8.87        6.70      1.66 o 
   5   6  15       80.54       68.00      4.02 o 
   6   6  15       58.50       60.30      4.39 o 
   7   6  15      117.07      115.13      3.86 o 
   8   6  15       43.89       39.03      8.01 o 
   0   7  15      307.20      309.46      8.71 o 
   1   7  15      600.36      607.82      9.31 o 
   2   7  15       98.94       82.87      3.72 o 
   3   7  15      162.17      149.58      3.92 o 
   4   7  15       25.76       20.97      4.05 o 
   5   7  15       57.26       55.87      4.38 o 
   6   7  15       35.70       28.39      5.28 o 
   7   7  15       69.34       81.03      9.97 o 
   0   8  15      124.36      130.83      5.55 o 
   1   8  15       92.73       93.53      4.17 o 
   2   8  15      106.75       99.72      3.37 o 
   3   8  15       43.24       34.59      5.03 o 
   4   8  15       78.40       81.70      4.10 o 
   5   8  15      244.23      258.35      4.41 o 
   6   8  15       57.38       53.89      8.00 o 
   0   9  15       35.87       37.38      6.84 o 
   1   9  15       50.87       50.78      6.15 o 
   2   9  15        5.16        3.40      1.28 o 
   3   9  15        5.29        4.64      1.65 o 
   4   9  15       66.52       73.47      6.14 o 
   5   9  15       52.15       66.82      5.18 o 
   0  10  15        0.04        3.08      1.92 o 
   1  10  15       52.37       53.82      5.31 o 
   2  10  15       14.50       10.65      3.21 o 
   3  10  15      125.75      156.07      9.57 o 
   0   0  16     1150.65     1206.68     31.99 o 
   1   0  16       36.74       35.27      6.23 o 
   2   0  16      193.03      181.66      4.60 o 
   3   0  16      163.43      143.09      5.31 o 
   4   0  16      301.65      290.43      6.95 o 
   5   0  16        7.83        7.75      1.63 o 
   6   0  16        7.10        8.44      2.44 o 
   7   0  16      145.47      152.17      8.55 o 
   8   0  16      141.09      150.28      6.45 o 
   9   0  16        7.68        8.37      3.77 o 
   0   1  16       30.30       22.26      4.49 o 
   1   1  16       61.17       55.68      3.20 o 
   2   1  16      155.38      156.06      3.24 o 
   3   1  16        6.70        5.49      1.06 o 
   4   1  16       15.58       14.56      1.78 o 
   5   1  16      480.95      495.44      6.17 o 
   6   1  16       72.92       67.85      2.90 o 
   7   1  16       39.68       44.44      2.90 o 
   8   1  16       47.63       42.24      2.81 o 
   9   1  16       26.68       27.90      6.77 o 
   0   2  16       78.31       77.47      5.41 o 
   1   2  16       30.83       29.73      4.15 o 
   2   2  16       63.54       63.57      3.49 o 
   3   2  16      477.07      489.12      6.86 o 
   4   2  16      736.43      771.75     13.03 o 
   5   2  16      364.28      370.35      7.48 o 
   6   2  16      157.03      161.06      4.94 o 
   7   2  16        3.82        4.60      1.34 o 
   8   2  16       54.86       55.82      4.11 o 
   9   2  16       80.02       90.13      3.96 o 
   0   3  16      124.56      127.35      4.54 o 
   1   3  16      411.20      424.99      6.34 o 
   2   3  16      217.87      207.50      3.76 o 
   3   3  16      182.88      193.27      4.53 o 
   4   3  16       56.53       63.27      4.95 o 
   5   3  16      260.76      268.30      5.60 o 
   6   3  16       63.18       62.59      2.78 o 
   7   3  16        5.14        5.50      1.58 o 
   8   3  16       27.60       30.98      6.13 o 
   9   3  16      122.97      128.97      6.69 o 
   0   4  16      295.32      279.01      6.33 o 
   1   4  16      832.96      822.41     17.01 o 
   2   4  16       75.06       75.22      2.42 o 
   3   4  16      115.30      120.14      3.14 o 
   4   4  16      243.32      242.65      5.09 o 
   5   4  16       53.53       48.31      4.39 o 
   6   4  16       77.36       86.12      3.79 o 
   7   4  16        2.98        4.24      1.63 o 
   8   4  16        4.42        4.09      2.10 o 
   9   4  16        5.84        7.25      3.09 o 
   0   5  16      175.30      173.42      5.50 o 
   1   5  16      109.89      111.23      2.36 o 
   2   5  16       46.51       47.05      2.28 o 
   3   5  16      145.23      156.50      3.57 o 
   4   5  16      501.09      509.81      8.03 o 
   5   5  16       16.58       13.59      2.36 o 
   6   5  16      158.64      142.59      4.09 o 
   7   5  16        9.55        6.30      2.59 o 
   8   5  16      200.08      228.19      6.50 o 
   0   6  16       95.72      105.01      4.43 o 
   1   6  16      168.82      167.06      3.97 o 
   2   6  16       40.62       36.31      3.09 o 
   3   6  16       71.93       72.43      3.28 o 
   4   6  16       33.53       30.94      4.39 o 
   5   6  16      146.13      141.30      4.01 o 
   6   6  16        1.83        3.63      1.75 o 
   7   6  16       65.11       60.24      6.96 o 
   8   6  16       38.53       28.10      6.69 o 
   0   7  16      179.75      166.90      5.90 o 
   1   7  16       22.59       22.29      3.62 o 
   2   7  16      213.91      217.69      6.20 o 
   3   7  16      127.96      129.77      3.91 o 
   4   7  16       56.66       58.78      4.35 o 
   5   7  16       60.16       55.31      4.73 o 
   6   7  16        9.34        9.35      3.63 o 
   7   7  16       62.10       66.10      6.39 o 
   0   8  16        1.21        2.22      2.51 o 
   1   8  16        1.47        2.37      1.73 o 
   2   8  16      165.46      180.56      5.27 o 
   3   8  16       86.48       91.03      5.07 o 
   4   8  16       27.44       24.45      4.15 o 
   5   8  16      145.70      159.87      7.69 o 
   6   8  16      110.33      113.59      5.54 o 
   0   9  16        1.24        4.58      2.79 o 
   1   9  16       18.54       17.14      3.78 o 
   2   9  16       36.64       30.22      5.15 o 
   3   9  16        4.39        4.19      1.74 o 
   4   9  16      143.99      156.25      6.05 o 
   5   9  16       26.74       23.60      5.00 o 
   0  10  16      161.09      184.06      7.57 o 
   1  10  16       14.59       13.23      3.76 o 
   2  10  16       57.86       53.59      5.49 o 
   1   0  17      266.82      273.70      5.73 o 
   2   0  17      294.95      302.09      6.06 o 
   3   0  17        0.65       -0.24      2.14 o 
   4   0  17      269.26      269.91      8.59 o 
   5   0  17      201.88      187.18      6.14 o 
   6   0  17       30.06       30.47      9.40 o 
   7   0  17       86.84       81.27      6.80 o 
   8   0  17      153.23      162.71      6.78 o 
   9   0  17       55.20       59.47     25.44 o 
   0   1  17       45.21       47.48      7.97 o 
   1   1  17       54.24       63.45      2.53 o 
   2   1  17       50.83       44.66      6.82 o 
   3   1  17      282.08      277.47      5.06 o 
   4   1  17       94.83      101.96      2.97 o 
   5   1  17      406.81      407.07      9.22 o 
   6   1  17       18.26       19.64      3.65 o 
   7   1  17       76.33       83.29      8.19 o 
   8   1  17       19.03       20.81      6.31 o 
   9   1  17      299.19      287.08     13.13 o 
   0   2  17       27.33       30.18      5.98 o 
   1   2  17      121.38      122.20      3.37 o 
   2   2  17       23.51       20.52      3.34 o 
   3   2  17      626.38      630.35     11.88 o 
   4   2  17      763.85      748.18     10.65 o 
   5   2  17        5.98        7.99      2.35 o 
   6   2  17        1.85        3.22      2.27 o 
   7   2  17        1.42        3.11      1.31 o 
   8   2  17        7.46        5.86      2.19 o 
   9   2  17       80.42       82.26     15.39 o 
   0   3  17       12.95       10.60      3.73 o 
   1   3  17      141.27      141.70      4.06 o 
   2   3  17       82.40       83.97      4.05 o 
   3   3  17      125.75      115.81      3.24 o 
   4   3  17       32.40       37.18      6.33 o 
   5   3  17       46.20       35.80      6.37 o 
   6   3  17       84.24       87.22      4.34 o 
   7   3  17       74.88       77.58      3.96 o 
   8   3  17        5.48        5.82      2.81 o 
   9   3  17      146.44      184.32     14.30 o 
   0   4  17      623.50      654.01     35.06 o 
   1   4  17       65.08       60.66      3.80 o 
   2   4  17      108.38      117.44      3.38 o 
   3   4  17       58.58       57.82      9.58 o 
   4   4  17       48.04       53.35      9.11 o 
   5   4  17       50.61       43.55      6.92 o 
   6   4  17        2.95        3.38      1.11 o 
   7   4  17       30.58       25.32      6.69 o 
   8   4  17       56.10       39.61      9.07 o 
   0   5  17      780.15      791.48     28.67 o 
   1   5  17       95.99       86.52      3.17 o 
   2   5  17       52.58       54.28      4.61 o 
   3   5  17       55.16       46.74      7.52 o 
   4   5  17      185.64      169.02      7.39 o 
   5   5  17        9.66        8.68      2.42 o 
   6   5  17       56.40       60.36      7.01 o 
   7   5  17       35.62       38.86      8.65 o 
   8   5  17        1.27        4.49      2.40 o 
   0   6  17       10.68        8.52      3.36 o 
   1   6  17       83.90       81.87      3.76 o 
   2   6  17       75.86       70.61      5.22 o 
   3   6  17       34.20       29.20      4.80 o 
   4   6  17       57.97       42.11      7.79 o 
   5   6  17      276.78      308.05      7.90 o 
   6   6  17       17.51       11.50      3.55 o 
   7   6  17        4.80        5.01      2.44 o 
   0   7  17       51.75       54.23      5.10 o 
   1   7  17       76.08       79.48      4.38 o 
   2   7  17      109.60      105.87      4.22 o 
   3   7  17      176.89      176.45      4.27 o 
   4   7  17       80.05       75.98      6.78 o 
   5   7  17       28.88       22.16      4.76 o 
   6   7  17       95.10       79.43     11.80 o 
   0   8  17       58.65       48.47     14.68 o 
   1   8  17        7.65        5.32      2.14 o 
   2   8  17       22.05       20.32      3.66 o 
   3   8  17      122.26      131.35      4.90 o 
   4   8  17       21.15       16.86      4.56 o 
   5   8  17       11.02        7.97      2.32 o 
   0   9  17        0.34       -0.41      4.91 o 
   1   9  17       15.92       14.62      4.67 o 
   2   9  17        6.37        6.03      2.19 o 
   3   9  17       33.31       27.75      5.32 o 
   4   9  17       17.37       15.21      4.39 o 
   0  10  17        0.41        2.92      9.26 o 
   1  10  17       37.33       23.53      9.33 o 
   0   0  18      138.80      134.85      9.83 o 
   1   0  18        2.44        3.22      1.86 o 
   2   0  18       12.19        9.09      3.03 o 
   3   0  18      128.92      136.19      5.66 o 
   4   0  18      449.61      449.54      9.82 o 
   5   0  18      758.26      806.90     34.83 o 
   6   0  18       46.17       45.99     14.60 o 
   7   0  18       37.58       29.93      8.55 o 
   8   0  18       11.50       11.69      5.51 o 
   9   0  18        1.45        2.04      3.61 o 
   0   1  18      124.81      144.12      5.17 o 
   1   1  18       62.79       57.06      2.91 o 
   2   1  18      355.55      352.65      7.26 o 
   3   1  18       55.63       59.26      3.01 o 
   4   1  18        9.43        8.91      2.36 o 
   5   1  18      359.41      378.62      8.16 o 
   6   1  18       34.87       33.87      7.16 o 
   7   1  18        0.57       -0.18      2.14 o 
   8   1  18       34.73       33.07      9.70 o 
   9   1  18       15.62       11.87      3.66 o 
   0   2  18     1034.84     1078.60     36.08 o 
   1   2  18       81.42       76.36      4.55 o 
   2   2  18      220.82      216.28      5.82 o 
   3   2  18      233.18      223.01      4.89 o 
   4   2  18       61.39       61.34      5.18 o 
   5   2  18      161.39      171.61      7.37 o 
   6   2  18       17.42       18.91      5.70 o 
   7   2  18       36.39       33.32      6.40 o 
   8   2  18       43.27       47.67     13.70 o 
   0   3  18      320.82      321.88     16.03 o 
   1   3  18      219.29      224.90      7.12 o 
   2   3  18      101.62       94.13      3.18 o 
   3   3  18      221.67      214.74      4.72 o 
   4   3  18      364.26      388.47     12.38 o 
   5   3  18       44.28       42.16      7.61 o 
   6   3  18       21.55       16.84      3.89 o 
   7   3  18       45.05       44.37      4.77 o 
   8   3  18       49.57       67.70     10.65 o 
   0   4  18        9.18        6.07      2.67 o 
   1   4  18      251.82      261.12      8.24 o 
   2   4  18      210.92      218.12      5.54 o 
   3   4  18        1.64        1.21      1.82 o 
   4   4  18       14.60       11.11      3.11 o 
   5   4  18       96.79       90.91      5.03 o 
   6   4  18       44.84       32.64      6.04 o 
   7   4  18       16.54        8.50      2.88 o 
   8   4  18       13.49       11.83      3.78 o 
   0   5  18      716.39      687.14     15.81 o 
   1   5  18      217.82      222.46      5.34 o 
   2   5  18       54.58       46.56      8.71 o 
   3   5  18       88.41       94.18      5.47 o 
   4   5  18       36.67       27.55      5.13 o 
   5   5  18       47.86       44.23      6.83 o 
   6   5  18       95.39       99.77      5.26 o 
   7   5  18       49.28       37.89      9.54 o 
   0   6  18        6.77        8.11      3.74 o 
   1   6  18       52.20       55.16      4.44 o 
   2   6  18      408.54      456.71     14.09 o 
   3   6  18       98.82      103.68      7.31 o 
   4   6  18       37.97       34.16      5.16 o 
   5   6  18      123.09      117.39      7.01 o 
   6   6  18       59.43       67.99      6.69 o 
   7   6  18      168.55      165.12      7.20 o 
   0   7  18      254.54      284.67     33.88 o 
   1   7  18      171.44      186.45      7.50 o 
   2   7  18      355.53      368.97      7.47 o 
   3   7  18       15.36        8.39      3.67 o 
   4   7  18       55.52       45.05      9.72 o 
   5   7  18       26.86       20.78      4.23 o 
   6   7  18       74.82       62.15      7.19 o 
   0   8  18        1.52        7.10      5.39 o 
   1   8  18       92.43       98.48      5.00 o 
   2   8  18       42.37       29.36      6.70 o 
   3   8  18       21.71       20.04      5.14 o 
   4   8  18       43.09       47.47      9.09 o 
   5   8  18       46.79       52.27     10.10 o 
   0   9  18      141.44      184.89     25.24 o 
   1   9  18       18.33       15.21      3.79 o 
   2   9  18       10.40        7.78      1.96 o 
   3   9  18      126.67      131.96      8.71 o 
   1   0  19       14.97       10.59      3.38 o 
   2   0  19      278.50      270.00      6.71 o 
   3   0  19       38.88       26.61      6.69 o 
   4   0  19      389.54      397.14     10.65 o 
   5   0  19      291.61      286.51     12.12 o 
   6   0  19       66.73       42.54     15.22 o 
   7   0  19        0.01        1.78      1.82 o 
   8   0  19       49.36       48.61     16.20 o 
   0   1  19       49.50       49.17      8.44 o 
   1   1  19       78.47       84.99      3.08 o 
   2   1  19      147.70      158.10      4.82 o 
   3   1  19      154.64      154.85      3.70 o 
   4   1  19      315.69      324.47      6.39 o 
   5   1  19       51.39       43.97      7.67 o 
   6   1  19       11.33        8.92      2.25 o 
   7   1  19       44.52       40.74     10.62 o 
   8   1  19        2.44        5.04      3.34 o 
   0   2  19      985.13     1002.54     16.76 o 
   1   2  19       32.28       26.69      4.08 o 
   2   2  19      405.85      401.40      6.56 o 
   3   2  19       30.77       29.55      5.02 o 
   4   2  19      161.55      175.58      5.96 o 
   5   2  19        9.59        7.91      2.34 o 
   6   2  19        9.69       11.19      2.84 o 
   7   2  19        6.36        8.74      3.64 o 
   8   2  19       85.21       87.00      8.37 o 
   0   3  19      426.70      419.63     10.01 o 
   1   3  19      177.92      182.52      5.75 o 
   2   3  19        6.19        5.32      2.27 o 
   3   3  19       22.51       22.66      4.34 o 
   4   3  19       96.72      110.02      7.42 o 
   5   3  19      131.61      113.84      4.54 o 
   6   3  19       26.50       27.67      5.74 o 
   7   3  19        7.22        4.52      2.59 o 
   8   3  19       32.13       27.24      7.81 o 
   0   4  19      329.94      335.86     16.75 o 
   1   4  19      102.28      106.41      3.87 o 
   2   4  19      193.64      206.71      5.19 o 
   3   4  19       36.76       38.29      6.03 o 
   4   4  19      182.63      180.38      5.61 o 
   5   4  19       72.19       84.99      5.64 o 
   6   4  19       15.23       10.18      2.77 o 
   7   4  19       43.14       35.29     10.25 o 
   0   5  19      212.47      220.13     10.51 o 
   1   5  19       35.54       35.60      6.14 o 
   2   5  19       20.52       23.80      4.93 o 
   3   5  19       26.56       25.29      4.84 o 
   4   5  19        7.16        6.07      2.33 o 
   5   5  19       45.36       40.48      8.25 o 
   6   5  19       50.66       31.63      7.89 o 
   7   5  19        8.63       13.40      5.07 o 
   0   6  19       16.70       12.25      4.46 o 
   1   6  19        0.39        1.23      1.67 o 
   2   6  19       22.50       21.46      4.23 o 
   3   6  19        3.83        4.85      1.98 o 
   4   6  19       45.91       36.72      7.36 o 
   5   6  19       10.62        9.26      2.37 o 
   6   6  19       93.67      101.29      7.77 o 
   0   7  19       18.44       17.54      6.62 o 
   1   7  19       18.90       17.45      4.30 o 
   2   7  19       28.94       24.72      4.13 o 
   3   7  19       77.60       77.51      5.85 o 
   4   7  19       47.10       48.24      9.57 o 
   5   7  19        6.84        7.00      2.47 o 
   0   8  19        3.21        5.57      4.93 o 
   1   8  19      165.19      171.51      6.60 o 
   2   8  19      168.22      176.11      5.69 o 
   3   8  19      222.46      243.54      5.98 o 
   4   8  19        0.52        2.90      1.97 o 
   0   9  19       51.36       50.31     11.95 o 
   1   9  19       84.49       75.66     14.15 o 
   0   0  20      266.95      263.19     10.57 o 
   1   0  20       69.82       73.25      5.12 o 
   2   0  20       22.04       22.68      6.45 o 
   3   0  20      307.39      329.66      9.22 o 
   4   0  20        8.03       10.31      4.33 o 
   5   0  20        0.12       -0.05      2.45 o 
   6   0  20      141.23      130.93     15.51 o 
   7   0  20       18.21       18.73      7.07 o 
   8   0  20       12.95       16.77      7.47 o 
   0   1  20       37.73       39.36      9.45 o 
   1   1  20       33.28       29.85      5.24 o 
   2   1  20      149.19      150.40      3.84 o 
   3   1  20        4.12        1.57      1.46 o 
   4   1  20       86.55       86.78      3.64 o 
   5   1  20       15.81       10.86      2.55 o 
   6   1  20       81.42       79.43      6.85 o 
   7   1  20       36.45       27.04      9.02 o 
   0   2  20      185.46      175.28     12.96 o 
   1   2  20       45.53       48.52      4.15 o 
   2   2  20       54.12       56.15      8.22 o 
   3   2  20       18.72       17.54      4.58 o 
   4   2  20      340.09      345.02      8.11 o 
   5   2  20      190.85      196.88      5.43 o 
   6   2  20        4.10        4.01      1.84 o 
   7   2  20       27.78       23.96      6.34 o 
   0   3  20      490.26      492.63     12.92 o 
   1   3  20      173.29      168.95      4.80 o 
   2   3  20      220.57      222.30      6.78 o 
   3   3  20      247.05      245.11      8.38 o 
   4   3  20       35.49       32.01      5.71 o 
   5   3  20      141.48      150.34      5.38 o 
   6   3  20       10.90        6.20      2.41 o 
   7   3  20       43.98       40.13     10.15 o 
   0   4  20      211.19      205.48      9.21 o 
   1   4  20        0.84        2.54      1.29 o 
   2   4  20       41.79       43.24      7.36 o 
   3   4  20       80.42       80.72      6.01 o 
   4   4  20       53.47       47.16      7.93 o 
   5   4  20       30.05       28.06      6.09 o 
   6   4  20       21.34       20.95      5.68 o 
   7   4  20       42.24       27.77      7.26 o 
   0   5  20       16.47       10.02      3.73 o 
   1   5  20       21.99       19.57      3.30 o 
   2   5  20      181.89      175.56      6.20 o 
   3   5  20       80.74       83.29      8.44 o 
   4   5  20       63.68       57.48     10.13 o 
   5   5  20      105.51      109.21      4.58 o 
   6   5  20       87.27       86.10      6.99 o 
   0   6  20       93.55      109.64      9.48 o 
   1   6  20       87.93       91.62     10.82 o 
   2   6  20      142.16      127.48      4.89 o 
   3   6  20       24.25       23.24      3.60 o 
   4   6  20        9.93        7.39      2.07 o 
   5   6  20        8.66        6.64      2.93 o 
   0   7  20        2.21        3.24      4.91 o 
   1   7  20       16.52       13.37      3.52 o 
   2   7  20      196.59      223.37      6.34 o 
   3   7  20      103.65      101.16      9.57 o 
   4   7  20       24.53       22.66      4.57 o 
   0   8  20       52.39       41.78     17.64 o 
   1   8  20       15.83       13.79      5.24 o 
   2   8  20       10.10        7.71      2.63 o 
   1   0  21       80.22       78.63      4.62 o 
   2   0  21       29.73       20.03      4.50 o 
   3   0  21      117.89      106.58      8.27 o 
   4   0  21       31.08       25.61      7.13 o 
   5   0  21        0.25        5.41      3.17 o 
   6   0  21       42.44       34.37     13.46 o 
   7   0  21        5.51        0.21      5.28 o 
   0   1  21       15.41       12.36      5.24 o 
   1   1  21       47.68       33.92      5.94 o 
   2   1  21       39.95       35.09      6.06 o 
   3   1  21       32.81       30.07      4.69 o 
   4   1  21      453.83      454.09      6.54 o 
   5   1  21       34.04       30.53      6.36 o 
   6   1  21       95.42      104.97     11.61 o 
   7   1  21       51.43       50.08     12.94 o 
   0   2  21        6.91        5.22      2.78 o 
   1   2  21       79.39       85.35      8.26 o 
   2   2  21       46.28       46.35      7.78 o 
   3   2  21      103.60      118.81      3.58 o 
   4   2  21      201.97      183.45      9.99 o 
   5   2  21      175.24      169.39      4.86 o 
   6   2  21        9.71        8.94      3.64 o 
   7   2  21       30.81       25.96      7.07 o 
   0   3  21       42.58       36.73      7.54 o 
   1   3  21       59.58       72.40      6.09 o 
   2   3  21       63.76       67.99      5.78 o 
   3   3  21       62.74       58.50      8.82 o 
   4   3  21       73.62       59.38     11.88 o 
   5   3  21        8.59        8.48      2.57 o 
   6   3  21       53.94       58.40      7.34 o 
   0   4  21      133.99      139.31      4.97 o 
   1   4  21       27.57       27.89      5.17 o 
   2   4  21       39.01       33.50      6.48 o 
   3   4  21       70.81       72.05      6.49 o 
   4   4  21      142.97      150.91      6.75 o 
   5   4  21       31.57       25.94      6.42 o 
   6   4  21        7.21        3.83      2.28 o 
   0   5  21        5.80        6.52      2.55 o 
   1   5  21        3.52        3.23      1.49 o 
   2   5  21      120.34      115.61      5.01 o 
   3   5  21        2.97        3.42      2.24 o 
   4   5  21        0.75        2.56      1.31 o 
   5   5  21       40.46       36.12      8.08 o 
   0   6  21       10.76        8.32      7.97 o 
   1   6  21       12.96       11.30      3.24 o 
   2   6  21       98.63       98.56      7.47 o 
   3   6  21       38.13       33.04      6.73 o 
   4   6  21       21.35       17.97      4.00 o 
   0   7  21        0.18        0.67      7.47 o 
   1   7  21      201.06      198.82      7.75 o 
   2   7  21      135.76      132.29      7.12 o 
   3   7  21       25.75       17.27      4.37 o 
   0   0  22       65.03       75.11     11.98 o 
   1   0  22       16.96       18.35      4.43 o 
   2   0  22        0.81        2.31      1.44 o 
   3   0  22       13.49       11.19      3.71 o 
   4   0  22       94.93       87.61      6.42 o 
   5   0  22       22.20       28.51      7.91 o 
   6   0  22      125.63      142.93      8.12 o 
   0   1  22       50.83       64.07     10.88 o 
   1   1  22      134.22      133.43      4.15 o 
   2   1  22      158.50      151.82      5.68 o 
   3   1  22      193.96      223.25      4.92 o 
   4   1  22       51.26       39.29      9.35 o 
   5   1  22       83.45       81.03      6.57 o 
   6   1  22       93.36       90.57      8.06 o 
   0   2  22        6.00        5.94      3.05 o 
   1   2  22       42.91       41.00      6.45 o 
   2   2  22      151.09      150.88      4.14 o 
   3   2  22       11.83       10.71      3.15 o 
   4   2  22       94.34       78.01      6.18 o 
   5   2  22       65.19       67.04      6.36 o 
   6   2  22       70.71       50.57     11.57 o 
   0   3  22        0.01        0.87      1.85 o 
   1   3  22      154.27      158.53      4.08 o 
   2   3  22       76.24       72.89      5.15 o 
   3   3  22      415.95      423.74      7.47 o 
   4   3  22       87.91       82.66      7.31 o 
   5   3  22       88.93       84.97      6.35 o 
   6   3  22       64.22       70.64      6.38 o 
   0   4  22       25.33       23.98      5.76 o 
   1   4  22      115.12      115.69      4.88 o 
   2   4  22       11.59       12.38      3.35 o 
   3   4  22      203.39      217.88      6.93 o 
   4   4  22       85.83       81.69      6.23 o 
   5   4  22       52.16       54.10      4.57 o 
   0   5  22        2.19        1.69      3.01 o 
   1   5  22      186.15      213.63     11.09 o 
   2   5  22       85.11       93.57      7.73 o 
   3   5  22       17.84       21.62      4.78 o 
   4   5  22        8.58        9.28      3.06 o 
   0   6  22       55.98       42.73     14.47 o 
   1   6  22       49.96       41.78      8.70 o 
   2   6  22      197.72      193.38      5.27 o 
   3   6  22       11.02       10.16      2.64 o 
   0   7  22       10.38       10.80      7.12 o 
   1   7  22       83.58       93.45      8.16 o 
   1   0  23        0.00        4.41      1.93 o 
   2   0  23        0.01       -2.96      2.96 o 
   3   0  23      440.03      464.62      8.71 o 
   4   0  23       59.68       60.45     15.28 o 
   5   0  23       13.94        9.78      3.64 o 
   0   1  23      147.58      148.94      6.25 o 
   1   1  23       42.09       38.56      6.90 o 
   2   1  23       22.47       21.03      4.84 o 
   3   1  23       40.23       30.78      6.67 o 
   4   1  23      235.50      229.86      5.89 o 
   5   1  23        7.71        8.83      4.14 o 
   0   2  23        3.99        1.00      3.29 o 
   1   2  23       86.43       86.15      4.24 o 
   2   2  23       36.64       29.05      5.76 o 
   3   2  23      106.42       94.65      4.11 o 
   4   2  23       11.59       13.82      3.43 o 
   5   2  23      127.32      130.94      6.93 o 
   0   3  23       13.86       11.50      2.88 o 
   1   3  23       48.63       43.53      8.07 o 
   2   3  23      232.13      247.12      6.49 o 
   3   3  23       31.15       27.98      5.27 o 
   4   3  23      151.84      152.97      6.96 o 
   5   3  23       17.39       11.37      3.66 o 
   0   4  23       37.63       30.11      9.41 o 
   1   4  23      117.53      109.06      6.80 o 
   2   4  23      218.20      253.76      7.96 o 
   3   4  23      107.66      106.52      6.24 o 
   4   4  23       23.60       23.62      6.22 o 
   0   5  23       88.36       96.39      9.73 o 
   1   5  23       23.65       22.73      4.99 o 
   2   5  23       30.58       31.93      6.47 o 
   3   5  23       32.28       25.01      4.33 o 
   0   6  23       95.28       97.51      9.12 o 
   1   6  23       18.38       20.01      4.85 o 
   0   0  24      103.05      105.88     12.12 o 
   1   0  24        3.38        4.68      2.07 o 
   2   0  24        3.52        4.28      2.83 o 
   3   0  24       31.69       28.07      8.51 o 
   4   0  24       16.27       19.87      7.45 o 
   0   1  24       16.80       15.11      4.71 o 
   1   1  24       52.41       39.07      7.66 o 
   2   1  24       56.38       43.14      9.93 o 
   3   1  24       34.42       29.32      6.98 o 
   4   1  24      138.25      156.07      5.99 o 
   0   2  24       11.53        8.67      3.28 o 
   1   2  24        8.53        8.79      2.03 o 
   2   2  24       75.23       61.36      6.48 o 
   3   2  24       21.33       23.09      4.73 o 
   4   2  24       14.85       12.70      3.46 o 
   0   3  24       14.24       12.39      3.88 o 
   1   3  24       71.66       71.46      4.61 o 
   2   3  24       33.14       25.92      6.92 o 
   3   3  24       73.21       49.42     11.27 o 
   4   3  24       32.41       25.77      5.56 o 
   0   4  24       65.62       63.80      6.91 o 
   1   4  24       38.57       25.60      5.77 o 
   2   4  24       71.85       63.95     10.43 o 
   3   4  24       45.86       44.87      8.03 o 
   0   5  24        0.00        6.69      4.64 o 
   1   5  24      225.30      250.29      5.90 o 
   1   0  25        0.80        4.63      2.67 o 
   2   0  25       72.37       71.91      6.49 o 
   3   0  25      106.26       99.59      6.34 o 
   0   1  25       29.64       20.00      7.33 o 
   1   1  25       37.26       29.15      6.28 o 
   2   1  25       73.06       70.24      6.44 o 
   3   1  25       89.31       81.09      5.46 o 
   0   2  25       13.31        8.51      4.73 o 
   1   2  25      107.37      111.47      4.53 o 
   2   2  25        3.30        3.67      1.90 o 
   3   2  25       25.87       15.19      4.36 o 
   0   3  25       54.70       42.82     15.02 o 
   1   3  25        2.90        4.42      1.99 o 
   2   3  25       20.40       15.24      3.60 o 
   0   0  26       26.47       12.64      9.56 o 
   1   0  26       10.34        8.91      3.19 o 
   0   1  26        5.49        4.96      2.41 o 
   1   1  26        6.34        4.16      2.05 o 
                                                 
